# Supplementary material for: Construction and validation of a cuproptosis-related lncRNA signature as a novel and robust prognostic model for colon adenocarcinoma
Source: Front Oncol. 2022 Jul 28;12:961213. doi: 10.3389/fonc.2022.961213 (PMC9367690; doi:10.3389/fonc.2022.961213)
Supplement: Supplementary file 4 [file Table_1.xlsx]

## Sheet: Supplementary Table1
CRG	Name
NFE2L2	NFE2 like bZIP transcription factor 2
NLRP3	NLR family pyrin domain containing 3
ATP7B	ATPase copper transporting beta
ATP7A	ATPase copper transporting alpha
SLC31A1	solute carrier family 31 member 1
FDX1	ferredoxin 1
LIAS	LIAS – lipoic acid synthetase
LIPT1	lipoyltransferase 1
LIPT2	lipoyl(octanoyl) transferase 2
DLD	dihydrolipoamide dehydrogenase
DLAT	dihydrolipoamide S-acetyltransferase
PDHA1	pyruvate dehydrogenase E1 subunit alpha 1
PDHB	pyruvate dehydrogenase E1 subunit beta
MTF1	metal regulatory transcription factor 1
GLS	glutaminase
CDKN2A	cyclin dependent kinase inhibitor 2A
DBT	dihydrolipoamide branched chain transacylase E2
GCSH	glycine cleavage system protein H
DLST	dihydrolipoamide S-succinyltransferase
