# Supplementary material for: Construction and validation of a cuproptosis-related lncRNA signature as a novel and robust prognostic model for colon adenocarcinoma
Source: Front Oncol. 2022 Jul 28;12:961213. doi: 10.3389/fonc.2022.961213 (PMC9367690; doi:10.3389/fonc.2022.961213)
Supplement: Supplementary file 5 [file Table_2.xlsx]

## Sheet: Supplementary Table2
Cuproptosis gene	lncRNA	cor	pvalue	Regulation
GCSH	AC067838.1	0.456481	1.00844e-25	postive
GLS	LINC01851	0.457699	7.22108e-26	postive
GCSH	LINC01851	0.656065	1.51316e-59	postive
ATP7A	AC007639.1	0.518069	7.68147e-34	postive
GLS	AC007639.1	0.645229	4.87836e-57	postive
GCSH	AC007639.1	0.715652	1.99252e-75	postive
ATP7A	AC017071.1	0.521738	2.22669e-34	postive
GLS	AC017071.1	0.676783	1.21292e-64	postive
GCSH	AC017071.1	0.757079	4.07991e-89	postive
GCSH	AC090912.1	0.406009	3.37666e-20	postive
ATP7B	MED4-AS1	0.471098	1.67246e-27	postive
ATP7A	MED4-AS1	0.47258	1.0916e-27	postive
GLS	MED4-AS1	0.623488	2.66477e-52	postive
GCSH	MED4-AS1	0.62818	2.72206e-53	postive
GLS	AL356299.2	0.480281	1.14865e-28	postive
GCSH	AL356299.2	0.674538	4.53133e-64	postive
GLS	AC008649.2	0.448514	8.67945e-25	postive
GCSH	AC008649.2	0.521164	2.70589e-34	postive
ATP7A	AL607028.1	0.49258	2.79433e-30	postive
GLS	AL607028.1	0.622287	4.74773e-52	postive
DBT	AL607028.1	0.405881	3.47838e-20	postive
GCSH	AL607028.1	0.705432	2.0227e-72	postive
GLS	AP005230.1	0.42449	4.09767e-22	postive
NLRP3	DIRC1	0.615691	1.08387e-50	postive
ATP7A	MIR4453HG	0.513194	3.88889e-33	postive
LIPT1	MIR4453HG	0.406247	3.19602e-20	postive
GLS	MIR4453HG	0.648454	8.96082e-58	postive
GCSH	MIR4453HG	0.696999	4.90936e-70	postive
NFE2L2	AC073254.1	0.403258	6.36335e-20	postive
GLS	AC073254.1	0.497372	6.30319e-31	postive
DBT	AC073254.1	0.450961	4.50888e-25	postive
GCSH	AC073254.1	0.477691	2.46498e-28	postive
ATP7A	AC012020.1	0.485047	2.7708e-29	postive
GLS	AC012020.1	0.627756	3.35204e-53	postive
GCSH	AC012020.1	0.526906	3.79283e-35	postive
NLRP3	AC012181.2	0.404072	5.27828e-20	postive
LIPT1	WASL-DT	0.438066	1.34163e-23	postive
GLS	WASL-DT	0.453074	2.54935e-25	postive
GCSH	WASL-DT	0.437079	1.72963e-23	postive
ATP7A	Z98885.3	0.530991	9.16298e-36	postive
GLS	Z98885.3	0.5714	2.39975e-42	postive
GCSH	Z98885.3	0.675844	2.10766e-64	postive
ATP7A	AL031775.1	0.570509	3.42925e-42	postive
GLS	AL031775.1	0.660868	1.08319e-60	postive
DBT	AL031775.1	0.41815	1.91938e-21	postive
GCSH	AL031775.1	0.668967	1.13478e-62	postive
ATP7B	AC145207.8	0.456206	1.08735e-25	postive
GCSH	AC145207.8	0.434843	3.06414e-23	postive
ATP7A	MIR646HG	0.404556	4.7226e-20	postive
GLS	MIR646HG	0.547129	2.75739e-38	postive
GCSH	MIR646HG	0.458469	5.84277e-26	postive
ATP7A	AC013643.2	0.430617	8.9258e-23	postive
GLS	AC013643.2	0.43865	1.15431e-23	postive
GCSH	AC013643.2	0.695305	1.44628e-69	postive
GCSH	AL031705.1	0.534639	2.53424e-36	postive
ATP7B	AC012368.2	0.412066	8.19591e-21	postive
GLS	AC012368.2	0.442596	4.14084e-24	postive
GCSH	AC012368.2	0.445737	1.81378e-24	postive
ATP7A	AC084117.1	0.417295	2.35828e-21	postive
MTF1	AC084117.1	0.411436	9.5088e-21	postive
GLS	AC084117.1	0.521734	2.22957e-34	postive
GCSH	AC084117.1	0.654134	4.30972e-59	postive
ATP7A	HLCS-IT1	0.505717	4.45176e-32	postive
GLS	HLCS-IT1	0.56258	7.8451e-41	postive
GCSH	HLCS-IT1	0.563049	6.53344e-41	postive
ATP7A	LINC02035	0.530146	1.23138e-35	postive
MTF1	LINC02035	0.485615	2.33483e-29	postive
GLS	LINC02035	0.481937	7.02656e-29	postive
GCSH	LINC02035	0.458118	6.43538e-26	postive
NFE2L2	THAP9-AS1	0.422495	6.68459e-22	postive
LIAS	THAP9-AS1	0.491178	4.30126e-30	postive
LIPT1	THAP9-AS1	0.409048	1.66546e-20	postive
GLS	THAP9-AS1	0.464757	1.01447e-26	postive
DBT	THAP9-AS1	0.44346	3.30284e-24	postive
GCSH	THAP9-AS1	0.444547	2.48248e-24	postive
NLRP3	AC010727.1	0.493908	1.85401e-30	postive
ATP7A	AC010727.1	0.547286	2.60185e-38	postive
GLS	AC010727.1	0.614798	1.64634e-50	postive
GCSH	AC010727.1	0.680053	1.74184e-65	postive
ATP7A	WWOX-AS1	0.532793	4.86519e-36	postive
GLS	WWOX-AS1	0.612654	4.46349e-50	postive
GCSH	WWOX-AS1	0.755378	1.68328e-88	postive
ATP7A	AL138756.1	0.48388	3.93276e-29	postive
GLS	AL138756.1	0.565054	2.9812e-41	postive
GCSH	AL138756.1	0.541655	2.04689e-37	postive
GCSH	AC107958.2	0.674834	3.81083e-64	postive
ATP7B	MIR17HG	0.505609	4.60852e-32	postive
ATP7A	MIR17HG	0.516468	1.31221e-33	postive
GLS	MIR17HG	0.730245	5.8682e-80	postive
GCSH	MIR17HG	0.680271	1.52881e-65	postive
NLRP3	AL592494.2	0.460768	3.09323e-26	postive
ATP7A	LINC00339	0.442764	3.96297e-24	postive
GLS	LINC00339	0.510668	8.92124e-33	postive
GCSH	LINC00339	0.519323	5.03854e-34	postive
NLRP3	FAM155A-IT1	0.665701	7.25419e-62	postive
ATP7A	AF235103.3	0.416623	2.77084e-21	postive
GLS	AF235103.3	0.550705	7.29461e-39	postive
GCSH	AF235103.3	0.620696	1.01655e-51	postive
ATP7A	AC074050.4	0.40011	1.30429e-19	postive
GLS	AC074050.4	0.538108	7.35869e-37	postive
GCSH	AC074050.4	0.541209	2.40584e-37	postive
NFE2L2	AC112220.2	0.499306	3.43262e-31	postive
ATP7A	AC112220.2	0.46056	3.27695e-26	postive
GLS	AC112220.2	0.526598	4.21872e-35	postive
DBT	AC112220.2	0.407109	2.61683e-20	postive
GLS	AC016583.2	0.40824	2.01097e-20	postive
GLS	AC004704.1	0.465679	7.82459e-27	postive
GCSH	AC004704.1	0.514814	2.27557e-33	postive
ATP7A	AC012076.1	0.510038	1.09632e-32	postive
GLS	AC012076.1	0.603951	2.37172e-48	postive
GCSH	AC012076.1	0.683301	2.47162e-66	postive
ATP7A	THCAT158	0.449286	7.06377e-25	postive
GLS	THCAT158	0.508555	1.77759e-32	postive
GCSH	THCAT158	0.628443	2.39372e-53	postive
MTF1	AL139287.1	0.408771	1.77663e-20	postive
ATP7A	AC025031.4	0.548196	1.85736e-38	postive
GLS	AC025031.4	0.653375	6.48941e-59	postive
DBT	AC025031.4	0.424843	3.75614e-22	postive
GCSH	AC025031.4	0.804119	1.87925e-108	postive
NLRP3	LINC00472	0.405363	3.92026e-20	postive
ATP7A	LINC00472	0.576012	3.71464e-43	postive
MTF1	LINC00472	0.403158	6.51073e-20	postive
GLS	LINC00472	0.666107	5.76788e-62	postive
GCSH	LINC00472	0.735002	1.68645e-81	postive
NLRP3	AC009159.3	0.474905	5.56448e-28	postive
ATP7A	AC009054.1	0.429863	1.07845e-22	postive
GLS	AC009054.1	0.491156	4.33026e-30	postive
GCSH	AC009054.1	0.676668	1.29838e-64	postive
GLS	VPS13B-DT	0.511342	7.15388e-33	postive
GCSH	VPS13B-DT	0.589081	1.59541e-45	postive
ATP7B	LINC00390	0.401478	9.55795e-20	postive
GLS	LINC00390	0.420249	1.15546e-21	postive
GCSH	LINC00390	0.429862	1.07883e-22	postive
GLS	AC020978.2	0.47426	6.7115e-28	postive
GCSH	AC020978.2	0.472129	1.24307e-27	postive
ATP7A	AC010260.1	0.580068	7.02594e-44	postive
GLS	AC010260.1	0.695377	1.38123e-69	postive
GCSH	AC010260.1	0.580835	5.11544e-44	postive
ATP7A	AC093535.1	0.557526	5.52138e-40	postive
GLS	AC093535.1	0.623852	2.2349e-52	postive
GCSH	AC093535.1	0.720744	5.64084e-77	postive
GCSH	ZNF775-AS1	0.51169	6.38205e-33	postive
ATP7A	EPN2-AS1	0.484384	3.38161e-29	postive
GLS	EPN2-AS1	0.578493	1.34536e-43	postive
GCSH	EPN2-AS1	0.632054	4.02023e-54	postive
NLRP3	LINC01303	0.570211	3.86308e-42	postive
GLS	LINC01303	0.473023	9.60392e-28	postive
GCSH	LINC01303	0.587581	3.0195e-45	postive
ATP7A	AC092436.3	0.483055	5.03424e-29	postive
GLS	AC092436.3	0.540815	2.77515e-37	postive
GCSH	AC092436.3	0.656588	1.13833e-59	postive
ATP7A	PDC-AS1	0.582331	2.74701e-44	postive
GLS	PDC-AS1	0.728807	1.69055e-79	postive
DBT	PDC-AS1	0.403028	6.70648e-20	postive
GCSH	PDC-AS1	0.665451	8.35619e-62	postive
GCSH	AC115284.4	0.481748	7.43355e-29	postive
ATP7A	AC096721.1	0.444286	2.65923e-24	postive
GLS	AC096721.1	0.503022	1.05588e-31	postive
GCSH	AC096721.1	0.748633	4.15275e-86	postive
GCSH	CEP83-DT	0.421599	8.31994e-22	postive
ATP7B	AC092645.2	0.404089	5.25811e-20	postive
ATP7A	AC092645.2	0.576619	2.89977e-43	postive
GLS	AC092645.2	0.70761	4.74569e-73	postive
DBT	AC092645.2	0.425957	2.85261e-22	postive
GCSH	AC092645.2	0.780868	2.70469e-98	postive
GCSH	AC008752.2	0.462308	2.01514e-26	postive
GLS	AL031275.1	0.456951	8.86764e-26	postive
NLRP3	AC011462.5	0.533195	4.22289e-36	postive
MTF1	AC011462.5	0.474614	6.05544e-28	postive
ATP7A	AC018557.2	0.562202	9.08722e-41	postive
GLS	AC018557.2	0.629044	1.78118e-53	postive
GCSH	AC018557.2	0.721064	4.49546e-77	postive
ATP7B	AL035071.2	0.420717	1.0311e-21	postive
ATP7A	AL035071.2	0.53318	4.24537e-36	postive
GLS	AL035071.2	0.67646	1.46704e-64	postive
GCSH	AL035071.2	0.699595	9.24411e-71	postive
ATP7A	LINC02254	0.444646	2.41845e-24	postive
GLS	LINC02254	0.599994	1.38657e-47	postive
GCSH	LINC02254	0.636751	3.81102e-55	postive
NLRP3	AC004846.1	0.464828	9.94329e-27	postive
GLS	AC004846.1	0.453189	2.47138e-25	postive
GCSH	AC004846.1	0.510439	9.61496e-33	postive
ATP7A	CCAT2	0.425545	3.1584e-22	postive
GLS	CCAT2	0.481163	8.84518e-29	postive
GCSH	CCAT2	0.717229	6.66369e-76	postive
ATP7B	DLEU2	0.454353	1.80224e-25	postive
ATP7A	DLEU2	0.516897	1.137e-33	postive
GLS	DLEU2	0.733622	4.75867e-81	postive
GCSH	DLEU2	0.595431	1.0308e-46	postive
ATP7A	AC001226.1	0.440416	7.30747e-24	postive
GLS	AC001226.1	0.649338	5.61437e-58	postive
GCSH	AC001226.1	0.57489	5.8645e-43	postive
NFE2L2	OIP5-AS1	0.487577	1.29038e-29	postive
ATP7A	OIP5-AS1	0.559671	2.42202e-40	postive
LIAS	OIP5-AS1	0.442745	3.98284e-24	postive
MTF1	OIP5-AS1	0.565085	2.94514e-41	postive
GLS	OIP5-AS1	0.635179	8.42271e-55	postive
DBT	OIP5-AS1	0.676308	1.60433e-64	postive
GCSH	OIP5-AS1	0.483362	4.59211e-29	postive
ATP7A	AC004540.1	0.401207	1.01663e-19	postive
GLS	AC004540.1	0.467701	4.41406e-27	postive
ATP7A	NCKAP5-AS2	0.562263	8.87269e-41	postive
GLS	NCKAP5-AS2	0.600086	1.33138e-47	postive
GCSH	NCKAP5-AS2	0.638497	1.57051e-55	postive
NFE2L2	AGAP2-AS1	-0.400165	1.28829e-19	negative
ATP7A	AC095055.1	0.605981	9.49069e-49	postive
GLS	AC095055.1	0.722283	1.89138e-77	postive
DBT	AC095055.1	0.412973	6.61371e-21	postive
GCSH	AC095055.1	0.752313	2.10244e-87	postive
NLRP3	AC018755.4	0.652807	8.8107e-59	postive
MTF1	AC018755.4	0.411775	8.77866e-21	postive
NLRP3	GAS1RR	0.626063	7.65595e-53	postive
ATP7A	GAS1RR	0.43731	1.6297e-23	postive
MTF1	GAS1RR	0.427024	2.18966e-22	postive
GLS	GAS1RR	0.467011	5.3683e-27	postive
GCSH	GAS1RR	0.507768	2.29485e-32	postive
ATP7A	Z99289.3	0.579818	7.79086e-44	postive
GLS	Z99289.3	0.691032	2.13409e-68	postive
GCSH	Z99289.3	0.767306	6.30044e-93	postive
GCSH	AC091544.2	0.463341	1.50945e-26	postive
GCSH	AL109615.4	0.462098	2.13677e-26	postive
ATP7A	AC009090.3	0.4827	5.59655e-29	postive
GLS	AC009090.3	0.552487	3.73815e-39	postive
GCSH	AC009090.3	0.578561	1.30791e-43	postive
ATP7A	AL031710.2	0.415584	3.55347e-21	postive
GLS	AL031710.2	0.554092	2.03958e-39	postive
GCSH	AL031710.2	0.60324	3.26319e-48	postive
GCSH	AC137894.4	0.416678	2.73449e-21	postive
ATP7A	AL162595.1	0.403363	6.2113e-20	postive
GLS	AL162595.1	0.529916	1.33436e-35	postive
GCSH	AL162595.1	0.455786	1.21974e-25	postive
GLS	LINC02626	0.454432	1.76392e-25	postive
GCSH	LINC02626	0.557468	5.64388e-40	postive
GCSH	AC106820.3	0.480346	1.12694e-28	postive
ATP7A	TMEM30A-DT	0.577498	2.02337e-43	postive
GLS	TMEM30A-DT	0.723895	5.96984e-78	postive
DBT	TMEM30A-DT	0.447704	1.07679e-24	postive
GCSH	TMEM30A-DT	0.699619	9.10016e-71	postive
ATP7A	PAXBP1-AS1	0.585448	7.44014e-45	postive
MTF1	PAXBP1-AS1	0.410267	1.2519e-20	postive
GLS	PAXBP1-AS1	0.696205	8.15245e-70	postive
DBT	PAXBP1-AS1	0.432749	5.21481e-23	postive
GCSH	PAXBP1-AS1	0.776217	2.0662e-96	postive
ATP7B	AC000123.1	0.405624	3.6907e-20	postive
ATP7A	AC000123.1	0.629838	1.20482e-53	postive
MTF1	AC000123.1	0.436075	2.23692e-23	postive
GLS	AC000123.1	0.729135	1.32874e-79	postive
DBT	AC000123.1	0.454717	1.63247e-25	postive
GCSH	AC000123.1	0.753618	7.20946e-88	postive
NLRP3	A2M-AS1	0.467051	5.30717e-27	postive
ATP7A	A2M-AS1	0.544705	6.7308e-38	postive
GLS	A2M-AS1	0.632122	3.88612e-54	postive
DBT	A2M-AS1	0.404288	5.02271e-20	postive
GCSH	A2M-AS1	0.548055	1.95685e-38	postive
GLS	ASH1L-AS1	0.4596	4.27541e-26	postive
GCSH	ASH1L-AS1	0.519244	5.17559e-34	postive
ATP7A	AC008957.1	0.429727	1.116e-22	postive
GLS	AC008957.1	0.489509	7.16759e-30	postive
GCSH	AC008957.1	0.630164	1.02585e-53	postive
ATP7A	AL035411.3	0.522306	1.83564e-34	postive
MTF1	AL035411.3	0.481341	8.38981e-29	postive
GLS	AL035411.3	0.424559	4.02852e-22	postive
DBT	AL035411.3	0.436236	2.1468e-23	postive
GCSH	AL035411.3	0.477551	2.56876e-28	postive
ATP7A	PSMA3-AS1	0.585452	7.42876e-45	postive
LIAS	PSMA3-AS1	0.451657	3.73814e-25	postive
MTF1	PSMA3-AS1	0.495123	1.27163e-30	postive
GLS	PSMA3-AS1	0.661716	6.76453e-61	postive
DBT	PSMA3-AS1	0.527579	3.00531e-35	postive
GCSH	PSMA3-AS1	0.70995	9.8409e-74	postive
NLRP3	AL807757.2	0.445258	2.05836e-24	postive
ATP7A	AL807757.2	0.513922	3.0573e-33	postive
GLS	AL807757.2	0.6007	1.01357e-47	postive
GCSH	AL807757.2	0.727528	4.30892e-79	postive
GCSH	AC139720.2	0.463909	1.2873e-26	postive
GLS	AC009248.3	0.428204	1.63301e-22	postive
GCSH	AC009248.3	0.676266	1.64434e-64	postive
ATP7A	AC079160.1	0.493207	2.30271e-30	postive
GLS	AC079160.1	0.543957	8.84864e-38	postive
GCSH	AC079160.1	0.750576	8.65389e-87	postive
ATP7A	GAS5-AS1	0.59427	1.70875e-46	postive
MTF1	GAS5-AS1	0.403506	6.01154e-20	postive
GLS	GAS5-AS1	0.700263	5.99765e-71	postive
DBT	GAS5-AS1	0.450451	5.17025e-25	postive
GCSH	GAS5-AS1	0.679411	2.55493e-65	postive
ATP7A	AC011773.4	0.434532	3.31673e-23	postive
GLS	AC011773.4	0.533365	3.97652e-36	postive
GCSH	AC011773.4	0.675479	2.61159e-64	postive
ATP7A	AC008269.1	0.561412	1.23484e-40	postive
GLS	AC008269.1	0.59731	4.53054e-47	postive
GCSH	AC008269.1	0.749234	2.56141e-86	postive
ATP7B	AL158212.3	0.454852	1.57356e-25	postive
ATP7A	AL158212.3	0.451385	4.02224e-25	postive
MTF1	AL158212.3	0.494068	1.76401e-30	postive
GLS	AL158212.3	0.599701	1.57879e-47	postive
DBT	AL158212.3	0.40273	7.18026e-20	postive
GCSH	AL158212.3	0.670142	5.78546e-63	postive
ATP7A	Z93930.3	0.502788	1.138e-31	postive
GLS	Z93930.3	0.570644	3.24938e-42	postive
GCSH	Z93930.3	0.625237	1.14375e-52	postive
ATP7A	AL133243.2	0.609149	2.24414e-49	postive
GLS	AL133243.2	0.76003	3.39219e-90	postive
DBT	AL133243.2	0.418909	1.59845e-21	postive
GCSH	AL133243.2	0.764781	5.73384e-92	postive
ATP7A	AC080013.1	0.499915	2.83204e-31	postive
MTF1	AC080013.1	0.40184	8.80054e-20	postive
GLS	AC080013.1	0.56349	5.49978e-41	postive
GCSH	AC080013.1	0.599252	1.92617e-47	postive
NLRP3	AC010307.2	0.427825	1.79455e-22	postive
GLS	AC010307.2	0.431913	6.44044e-23	postive
GLS	AC093510.2	0.512735	4.52581e-33	postive
DBT	AC093510.2	0.42701	2.19757e-22	postive
GCSH	AC093510.2	0.579207	1.00268e-43	postive
ATP7A	AC079075.1	0.43094	8.23078e-23	postive
GLS	AC079075.1	0.560622	1.67748e-40	postive
GCSH	AC079075.1	0.419705	1.31821e-21	postive
NLRP3	AC005632.3	0.419444	1.40418e-21	postive
ATP7A	AC005632.3	0.550046	9.33292e-39	postive
MTF1	AC005632.3	0.410112	1.29801e-20	postive
GLS	AC005632.3	0.653464	6.18523e-59	postive
GCSH	AC005632.3	0.70826	3.06899e-73	postive
ATP7A	PRR34	0.420375	1.12046e-21	postive
GLS	PRR34	0.436587	1.96184e-23	postive
GCSH	PRR34	0.513396	3.63824e-33	postive
LIAS	AC100814.1	0.449309	7.01929e-25	postive
GLS	AC100814.1	0.51521	1.99485e-33	postive
GCSH	AC100814.1	0.659045	2.96343e-60	postive
ATP7A	AC010207.1	0.456699	9.50037e-26	postive
GLS	AC010207.1	0.568865	6.6076e-42	postive
GCSH	AC010207.1	0.58855	2.00001e-45	postive
GLS	AC015853.1	0.429738	1.11303e-22	postive
GCSH	AC015853.1	0.540646	2.94977e-37	postive
ATP7A	CDC42-IT1	0.568407	7.92799e-42	postive
GLS	CDC42-IT1	0.708733	2.2338e-73	postive
GCSH	CDC42-IT1	0.700145	6.47134e-71	postive
ATP7A	AC027811.1	0.547458	2.44106e-38	postive
MTF1	AC027811.1	0.403458	6.07739e-20	postive
GLS	AC027811.1	0.649544	5.03063e-58	postive
GCSH	AC027811.1	0.739927	3.93766e-83	postive
NLRP3	AC125437.1	0.455027	1.50015e-25	postive
MTF1	AC125437.1	0.427237	2.07712e-22	postive
GLS	AC125437.1	0.49255	2.82068e-30	postive
GCSH	AC125437.1	0.543852	9.19725e-38	postive
GLS	AP001269.1	0.402102	8.28888e-20	postive
GCSH	AP001269.1	0.496119	9.32312e-31	postive
GLS	AC005280.1	0.408933	1.71075e-20	postive
GCSH	AC125494.2	0.402833	7.01384e-20	postive
ATP7A	AC073046.3	0.49352	2.09037e-30	postive
MTF1	AC073046.3	0.414268	4.86343e-21	postive
GLS	AC073046.3	0.583648	1.58425e-44	postive
GCSH	AC073046.3	0.724635	3.50665e-78	postive
ATP7A	FARP1-AS1	0.456099	1.1196e-25	postive
GLS	FARP1-AS1	0.556887	7.04879e-40	postive
GCSH	FARP1-AS1	0.42534	3.32238e-22	postive
GLS	AC079313.2	0.445959	1.71066e-24	postive
NLRP3	GSN-AS1	0.464675	1.0381e-26	postive
ATP7A	GSN-AS1	0.438781	1.11572e-23	postive
GLS	GSN-AS1	0.480059	1.22678e-28	postive
GCSH	GSN-AS1	0.530358	1.14335e-35	postive
ATP7A	AC078922.1	0.467427	4.77076e-27	postive
GLS	AC078922.1	0.533726	3.50118e-36	postive
GCSH	AC078922.1	0.501694	1.61197e-31	postive
ATP7A	AL391427.1	0.41718	2.42429e-21	postive
GLS	AL391427.1	0.541523	2.1472e-37	postive
GCSH	AL391427.1	0.515347	1.90605e-33	postive
GCSH	AC124248.2	0.45297	2.62254e-25	postive
ATP7A	Z82243.1	0.474283	6.66746e-28	postive
GLS	Z82243.1	0.577081	2.40059e-43	postive
GCSH	Z82243.1	0.691287	1.81969e-68	postive
NLRP3	AC004637.1	0.420729	1.02834e-21	postive
ATP7A	AC004637.1	0.442053	4.77274e-24	postive
GLS	AC004637.1	0.517331	9.83693e-34	postive
GCSH	AC004637.1	0.622251	4.83125e-52	postive
ATP7B	AC004893.2	0.438308	1.2607e-23	postive
ATP7A	AC004893.2	0.521345	2.54419e-34	postive
MTF1	AC004893.2	0.400413	1.21772e-19	postive
GLS	AC004893.2	0.632909	2.62573e-54	postive
GCSH	AC004893.2	0.716192	1.37082e-75	postive
NLRP3	AC008569.2	0.485762	2.23413e-29	postive
ATP7A	AC008569.2	0.511521	6.74577e-33	postive
MTF1	AC008569.2	0.403909	5.4792e-20	postive
GLS	AC008569.2	0.62974	1.26424e-53	postive
GCSH	AC008569.2	0.623198	3.06345e-52	postive
GCSH	ZNF213-AS1	0.430982	8.14401e-23	postive
NLRP3	ADAMTS9-AS1	0.416368	2.94597e-21	postive
ATP7A	ADAMTS9-AS1	0.538802	5.73568e-37	postive
GLS	ADAMTS9-AS1	0.688104	1.3136e-67	postive
GCSH	ADAMTS9-AS1	0.679146	2.99183e-65	postive
ATP7A	AC020978.7	0.48219	6.5171e-29	postive
GLS	AC020978.7	0.582185	2.91929e-44	postive
GCSH	AC020978.7	0.771985	9.7696e-95	postive
ATP7B	AL445309.1	0.418316	1.84414e-21	postive
ATP7A	AL445309.1	0.431106	7.89334e-23	postive
GLS	AL445309.1	0.541424	2.22591e-37	postive
GCSH	AL445309.1	0.578261	1.47991e-43	postive
GCSH	DACT3-AS1	0.508619	1.74095e-32	postive
ATP7A	AC020915.1	0.410195	1.27299e-20	postive
GLS	AC020915.1	0.506673	3.27087e-32	postive
GCSH	AC020915.1	0.581928	3.24888e-44	postive
GLS	AC092127.1	0.451382	4.02587e-25	postive
GCSH	AC092127.1	0.574924	5.78459e-43	postive
ATP7A	AC138207.4	0.593668	2.21899e-46	postive
MTF1	AC138207.4	0.425421	3.25696e-22	postive
GLS	AC138207.4	0.657233	8.00578e-60	postive
DBT	AC138207.4	0.414536	4.56229e-21	postive
GCSH	AC138207.4	0.757515	2.83304e-89	postive
GCSH	HEXD-IT1	0.456959	8.8483e-26	postive
ATP7B	AL139383.1	0.457589	7.44295e-26	postive
ATP7A	AL139383.1	0.452651	2.85851e-25	postive
GLS	AL139383.1	0.638906	1.27487e-55	postive
GCSH	AL139383.1	0.469322	2.78172e-27	postive
GLS	MIR378D2HG	0.425765	2.9916e-22	postive
GCSH	MIR378D2HG	0.556989	6.7807e-40	postive
ATP7A	AC025809.1	0.53315	4.29024e-36	postive
GLS	AC025809.1	0.51507	2.09032e-33	postive
GCSH	AC025809.1	0.514144	2.84109e-33	postive
GCSH	AC090018.2	0.593509	2.37709e-46	postive
ATP7A	AC092164.1	0.453621	2.19856e-25	postive
GLS	AC092164.1	0.6495	5.15002e-58	postive
GCSH	AC092164.1	0.574005	8.39717e-43	postive
ATP7A	LINC00654	0.469082	2.97933e-27	postive
GLS	LINC00654	0.458043	6.56946e-26	postive
GCSH	LINC00654	0.468208	3.82133e-27	postive
ATP7A	AL133260.2	0.531128	8.73427e-36	postive
GLS	AL133260.2	0.611715	6.89463e-50	postive
GCSH	AL133260.2	0.792999	1.9716e-103	postive
GLS	AC007611.1	0.403387	6.17684e-20	postive
ATP7A	AL353801.3	0.473481	8.41167e-28	postive
GLS	AL353801.3	0.571611	2.20475e-42	postive
GCSH	AL353801.3	0.657684	6.25412e-60	postive
NLRP3	Z82215.1	0.411326	9.75818e-21	postive
ATP7A	Z82215.1	0.484995	2.81415e-29	postive
GLS	Z82215.1	0.539975	3.7596e-37	postive
GCSH	Z82215.1	0.660931	1.04585e-60	postive
ATP7A	AL135841.1	0.407572	2.34975e-20	postive
GLS	AL135841.1	0.525709	5.73204e-35	postive
GCSH	AL135841.1	0.558869	3.29827e-40	postive
ATP7A	WASHC5-AS1	0.464115	1.21508e-26	postive
GLS	WASHC5-AS1	0.536526	1.29572e-36	postive
GCSH	WASHC5-AS1	0.764291	8.77567e-92	postive
NLRP3	LINC01366	0.650172	3.60493e-58	postive
GCSH	LINC01366	0.41686	2.61783e-21	postive
GLS	LINC00449	0.510472	9.5129e-33	postive
DBT	LINC00449	0.405335	3.94565e-20	postive
GCSH	LINC00449	0.507251	2.71281e-32	postive
ATP7A	AC015987.1	0.527075	3.57868e-35	postive
GLS	AC015987.1	0.642649	1.86491e-56	postive
GCSH	AC015987.1	0.669089	1.05811e-62	postive
ATP7A	AC112503.2	0.575447	4.67581e-43	postive
GLS	AC112503.2	0.720966	4.82082e-77	postive
GCSH	AC112503.2	0.714231	5.31193e-75	postive
GLS	AC069234.4	0.441357	5.72152e-24	postive
GCSH	AC069234.4	0.467123	5.20004e-27	postive
ATP7A	RNF32-AS1	0.475731	4.37532e-28	postive
GLS	RNF32-AS1	0.658593	3.80087e-60	postive
GCSH	RNF32-AS1	0.690377	3.21021e-68	postive
ATP7A	LINC00861	0.447551	1.12169e-24	postive
GLS	LINC00861	0.540163	3.51338e-37	postive
GCSH	LINC00861	0.522132	1.94775e-34	postive
NLRP3	AC015819.2	0.477951	2.28379e-28	postive
ATP7A	LINC01967	0.535429	1.91495e-36	postive
GLS	LINC01967	0.42191	7.71189e-22	postive
GCSH	LINC01967	0.489402	7.40604e-30	postive
NLRP3	AP001434.1	0.795065	2.43069e-104	postive
MTF1	AP001434.1	0.405446	3.84624e-20	postive
ATP7B	AC002128.2	0.430258	9.76837e-23	postive
ATP7A	AC002128.2	0.477144	2.89473e-28	postive
MTF1	AC002128.2	0.407946	2.15366e-20	postive
GLS	AC002128.2	0.55221	4.14829e-39	postive
GCSH	AC002128.2	0.555886	1.03232e-39	postive
GLS	AC005520.5	0.503158	1.01133e-31	postive
GCSH	AC005520.5	0.601175	8.20701e-48	postive
GLS	AC016683.1	0.421273	9.00819e-22	postive
GCSH	AC016683.1	0.439784	8.60813e-24	postive
ATP7A	AC026782.2	0.411092	1.03112e-20	postive
GLS	AC026782.2	0.477517	2.5948e-28	postive
GCSH	AC026782.2	0.602615	4.31688e-48	postive
ATP7A	AC107081.3	0.55997	2.15801e-40	postive
MTF1	AC107081.3	0.416958	2.55721e-21	postive
GLS	AC107081.3	0.681968	5.52659e-66	postive
DBT	AC107081.3	0.4039	5.49091e-20	postive
GCSH	AC107081.3	0.76253	4.0099e-91	postive
ATP7A	NCK1-DT	0.564929	3.13143e-41	postive
LIAS	NCK1-DT	0.406784	2.82171e-20	postive
LIPT1	NCK1-DT	0.480485	1.08137e-28	postive
GLS	NCK1-DT	0.619484	1.8099e-51	postive
DBT	NCK1-DT	0.486123	2.00314e-29	postive
GCSH	NCK1-DT	0.662462	4.4649e-61	postive
GLS	AL451166.1	0.40283	7.01802e-20	postive
GCSH	AL451166.1	0.421281	8.99e-22	postive
ATP7B	AC092902.6	0.413032	6.52208e-21	postive
ATP7A	AC092902.6	0.409181	1.61432e-20	postive
GLS	AC092902.6	0.491468	3.93479e-30	postive
GCSH	AC092902.6	0.587166	3.60116e-45	postive
LIPT1	SCAMP1-AS1	0.484312	3.45492e-29	postive
LIAS	RPARP-AS1	0.414731	4.35603e-21	postive
ATP7A	AC019080.1	0.634609	1.12118e-54	postive
MTF1	AC019080.1	0.432479	5.58302e-23	postive
GLS	AC019080.1	0.728356	2.35305e-79	postive
DBT	AC019080.1	0.459799	4.04596e-26	postive
GCSH	AC019080.1	0.756047	9.65827e-89	postive
ATP7A	AC009120.5	0.405498	3.80005e-20	postive
GCSH	AC009120.5	0.675884	2.05927e-64	postive
ATP7A	AC004837.2	0.439076	1.03396e-23	postive
GLS	AC004837.2	0.551918	4.62995e-39	postive
GCSH	AC004837.2	0.590236	9.73745e-46	postive
GLS	AC232271.1	0.433262	4.57947e-23	postive
GCSH	AC232271.1	0.442226	4.56209e-24	postive
ATP7A	RASA2-IT1	0.539808	3.99252e-37	postive
GLS	RASA2-IT1	0.679079	3.11393e-65	postive
GCSH	RASA2-IT1	0.709297	1.5293e-73	postive
GCSH	AC092375.2	0.451096	4.34737e-25	postive
NLRP3	AC087477.2	0.558952	3.19384e-40	postive
ATP7A	AC087477.2	0.478581	1.8979e-28	postive
MTF1	AC087477.2	0.411383	9.62842e-21	postive
GLS	AC087477.2	0.508606	1.74808e-32	postive
GCSH	AC087477.2	0.554459	1.775e-39	postive
ATP7A	TAX1BP1-AS1	0.542396	1.56397e-37	postive
GLS	TAX1BP1-AS1	0.636464	4.4046e-55	postive
GCSH	TAX1BP1-AS1	0.777331	7.38544e-97	postive
ATP7A	EIF1AX-AS1	0.556147	9.34826e-40	postive
GLS	EIF1AX-AS1	0.619542	1.76076e-51	postive
GCSH	EIF1AX-AS1	0.736737	4.5309e-82	postive
GCSH	LGR4-AS1	0.474634	6.02172e-28	postive
ATP7A	AC021851.1	0.546942	2.95473e-38	postive
LIAS	AC021851.1	0.446854	1.34961e-24	postive
GLS	AC021851.1	0.694843	1.93842e-69	postive
DBT	AC021851.1	0.476648	3.34645e-28	postive
GCSH	AC021851.1	0.839611	6.34573e-127	postive
ATP7A	AL117339.3	0.605132	1.39331e-48	postive
GLS	AL117339.3	0.664026	1.86273e-61	postive
DBT	AL117339.3	0.4075	2.38923e-20	postive
GCSH	AL117339.3	0.758437	1.30468e-89	postive
NLRP3	AC105384.1	0.426711	2.36671e-22	postive
ATP7A	AC084876.1	0.498558	4.3441e-31	postive
GLS	AC084876.1	0.582818	2.24209e-44	postive
GCSH	AC084876.1	0.706635	9.09525e-73	postive
ATP7A	AL590729.1	0.471932	1.31588e-27	postive
GLS	AL590729.1	0.528779	1.98262e-35	postive
GCSH	AL590729.1	0.544369	7.61187e-38	postive
GLS	KLHL7-DT	0.454743	1.62095e-25	postive
GCSH	KLHL7-DT	0.480638	1.03348e-28	postive
ATP7A	AC069222.1	0.415426	3.68982e-21	postive
GLS	AC069222.1	0.525657	5.83404e-35	postive
GCSH	AC069222.1	0.665955	6.28764e-62	postive
ATP7A	AC010285.3	0.5748	6.08418e-43	postive
GLS	AC010285.3	0.631689	4.82022e-54	postive
GCSH	AC010285.3	0.678246	5.1064e-65	postive
ATP7A	AC004067.1	0.547443	2.45459e-38	postive
GLS	AC004067.1	0.643461	1.2247e-56	postive
DBT	AC004067.1	0.449613	6.47106e-25	postive
GCSH	AC004067.1	0.53675	1.19621e-36	postive
ATP7A	AC083900.1	0.464626	1.05257e-26	postive
GLS	AC083900.1	0.550433	8.07577e-39	postive
GCSH	AC083900.1	0.667253	3.01232e-62	postive
ATP7A	LIMD1-AS1	0.406177	3.24772e-20	postive
MTF1	LIMD1-AS1	0.400149	1.29297e-19	postive
GLS	LIMD1-AS1	0.425725	3.02137e-22	postive
GCSH	LIMD1-AS1	0.4843	3.46748e-29	postive
GCSH	SEMA3F-AS1	0.511625	6.51993e-33	postive
NLRP3	AC004223.2	0.400796	1.11607e-19	postive
ATP7A	AC004223.2	0.565024	3.01682e-41	postive
GLS	AC004223.2	0.612203	5.5008e-50	postive
GCSH	AC004223.2	0.638752	1.37943e-55	postive
NLRP3	LINC02656	0.537879	7.98795e-37	postive
GCSH	LINC02656	0.511852	6.05045e-33	postive
ATP7A	AC087588.1	0.40654	2.98598e-20	postive
GLS	AC087588.1	0.595416	1.03765e-46	postive
GCSH	AC087588.1	0.602637	4.27397e-48	postive
GLS	LINC01276	0.489219	7.83116e-30	postive
GCSH	LINC01276	0.693189	5.5155e-69	postive
ATP7A	AL353804.2	0.560276	1.91762e-40	postive
GLS	AL353804.2	0.708345	2.90047e-73	postive
GCSH	AL353804.2	0.756011	9.95333e-89	postive
ATP7A	AC016831.6	0.492012	3.3288e-30	postive
GLS	AC016831.6	0.604985	1.48866e-48	postive
GCSH	AC016831.6	0.603641	2.72501e-48	postive
ATP7A	RERE-AS1	0.547356	2.53528e-38	postive
GLS	RERE-AS1	0.638936	1.25554e-55	postive
GCSH	RERE-AS1	0.705825	1.55918e-72	postive
GLS	AC015922.3	0.439148	1.01489e-23	postive
ATP7A	AL160286.3	0.441815	5.07764e-24	postive
GLS	AL160286.3	0.421186	9.20026e-22	postive
GCSH	AL160286.3	0.517089	1.06634e-33	postive
GLS	AC007383.1	0.48122	8.69601e-29	postive
ATP7B	AP000593.3	0.416328	2.97402e-21	postive
ATP7A	AP000593.3	0.496944	7.20585e-31	postive
MTF1	AP000593.3	0.416913	2.58464e-21	postive
GLS	AP000593.3	0.641346	3.6531e-56	postive
GCSH	AP000593.3	0.621265	7.74654e-52	postive
ATP7A	LINC01376	0.599802	1.51006e-47	postive
GLS	LINC01376	0.641593	3.21605e-56	postive
GCSH	LINC01376	0.604554	1.80801e-48	postive
ATP7B	AC016586.1	0.403094	6.60707e-20	postive
GCSH	AC105460.2	0.436153	2.19288e-23	postive
ATP7A	WARS2-IT1	0.51752	9.2322e-34	postive
GLS	WARS2-IT1	0.591629	5.35289e-46	postive
GCSH	WARS2-IT1	0.752355	2.0329e-87	postive
GLS	AP000442.1	0.449113	7.39698e-25	postive
GCSH	AP000442.1	0.546742	3.18087e-38	postive
GCSH	AC004801.3	0.416081	3.15494e-21	postive
ATP7A	AL592430.1	0.570962	2.86131e-42	postive
GLS	AL592430.1	0.67097	3.59364e-63	postive
GCSH	AL592430.1	0.721633	3.00209e-77	postive
ATP7A	AL049779.4	0.521209	2.66423e-34	postive
GLS	AL049779.4	0.54279	1.35505e-37	postive
GCSH	AL049779.4	0.740207	3.17151e-83	postive
ATP7B	AL109614.1	0.470426	2.02807e-27	postive
ATP7A	AL109614.1	0.53927	4.84617e-37	postive
GLS	AL109614.1	0.68043	1.39015e-65	postive
DBT	AL109614.1	0.409657	1.44434e-20	postive
GCSH	AL109614.1	0.723317	9.03394e-78	postive
GLS	HCG14	0.407806	2.22525e-20	postive
GCSH	HCG14	0.418335	1.83585e-21	postive
ATP7A	AC008467.1	0.529726	1.42535e-35	postive
GLS	AC008467.1	0.640868	4.67082e-56	postive
GCSH	AC008467.1	0.680877	1.06371e-65	postive
ATP7A	AC023510.2	0.460415	3.41196e-26	postive
GLS	AC023510.2	0.591911	4.74073e-46	postive
GCSH	AC023510.2	0.625488	1.01264e-52	postive
GCSH	AC008434.1	0.505586	4.6426e-32	postive
ATP7A	AL731566.2	0.573779	9.20207e-43	postive
MTF1	AL731566.2	0.411037	1.04465e-20	postive
GLS	AL731566.2	0.674549	4.50247e-64	postive
DBT	AL731566.2	0.452589	2.90698e-25	postive
GCSH	AL731566.2	0.714207	5.40292e-75	postive
ATP7A	AC092681.2	0.504759	6.05706e-32	postive
GLS	AC092681.2	0.58669	4.40503e-45	postive
GCSH	AC092681.2	0.57592	3.85775e-43	postive
NLRP3	SDK1-AS1	0.562245	8.93732e-41	postive
GCSH	SDK1-AS1	0.435719	2.44995e-23	postive
ATP7A	INE1	0.413499	5.83769e-21	postive
GCSH	INE1	0.467558	4.59666e-27	postive
NLRP3	AL590428.1	0.422244	7.10696e-22	postive
ATP7A	STX17-AS1	0.407968	2.14274e-20	postive
LIPT1	STX17-AS1	0.497722	5.64849e-31	postive
GLS	STX17-AS1	0.459743	4.11017e-26	postive
GCSH	STX17-AS1	0.416688	2.72827e-21	postive
GLS	AC017048.3	0.417913	2.03249e-21	postive
GCSH	AC017048.3	0.66012	1.63887e-60	postive
GLS	LINC01410	0.434883	3.03291e-23	postive
GCSH	LINC01410	0.511664	6.43735e-33	postive
NLRP3	AP000763.3	0.512195	5.40623e-33	postive
ATP7A	AP000763.3	0.476115	3.91073e-28	postive
MTF1	AP000763.3	0.446931	1.32248e-24	postive
GLS	AP000763.3	0.574718	6.28819e-43	postive
GCSH	AP000763.3	0.642447	2.07032e-56	postive
GLS	HOXA-AS3	0.419422	1.41184e-21	postive
GCSH	AC083805.1	0.442402	4.35657e-24	postive
ATP7A	MRPS9-AS1	0.540363	3.26845e-37	postive
GLS	MRPS9-AS1	0.65339	6.43655e-59	postive
DBT	MRPS9-AS1	0.404319	4.98638e-20	postive
GCSH	MRPS9-AS1	0.775146	5.5274e-96	postive
GCSH	AL133551.1	0.415684	3.46912e-21	postive
ATP7A	ZRANB2-AS1	0.568673	7.13268e-42	postive
GLS	ZRANB2-AS1	0.703916	5.50983e-72	postive
DBT	ZRANB2-AS1	0.434517	3.32877e-23	postive
GCSH	ZRANB2-AS1	0.640663	5.18882e-56	postive
GLS	AF131215.4	0.450548	5.03734e-25	postive
GCSH	AF131215.4	0.431393	7.34344e-23	postive
ATP7B	AL359880.1	0.419645	1.33754e-21	postive
ATP7A	AL359880.1	0.507934	2.17451e-32	postive
GLS	AL359880.1	0.709222	1.60786e-73	postive
GCSH	AL359880.1	0.693474	4.60929e-69	postive
GLS	KCNIP2-AS1	0.488651	9.31221e-30	postive
GCSH	KCNIP2-AS1	0.509395	1.35221e-32	postive
ATP7A	AC005052.2	0.557153	6.36785e-40	postive
LIAS	AC005052.2	0.420741	1.02532e-21	postive
LIPT1	AC005052.2	0.414737	4.34982e-21	postive
GLS	AC005052.2	0.635355	7.70768e-55	postive
DBT	AC005052.2	0.418	1.99036e-21	postive
GCSH	AC005052.2	0.641529	3.32411e-56	postive
ATP7A	AC119403.1	0.435274	2.74468e-23	postive
GLS	AC119403.1	0.57476	6.1827e-43	postive
GCSH	AC119403.1	0.667907	2.07675e-62	postive
ATP7A	AC092535.2	0.432226	5.95144e-23	postive
GLS	AC092535.2	0.518721	6.1709e-34	postive
GCSH	AC092535.2	0.684537	1.16744e-66	postive
ATP7A	AC008474.1	0.523928	1.05575e-34	postive
GLS	AC008474.1	0.601729	6.41314e-48	postive
GCSH	AC008474.1	0.731325	2.63861e-80	postive
ATP7A	AL391684.1	0.538223	7.0603e-37	postive
GLS	AL391684.1	0.645565	4.09207e-57	postive
GCSH	AL391684.1	0.716182	1.37984e-75	postive
ATP7A	AC135279.3	0.47992	1.27823e-28	postive
GLS	AC135279.3	0.608653	2.81523e-49	postive
GCSH	AC135279.3	0.62817	2.73588e-53	postive
ATP7A	STX18-AS1	0.531604	7.39069e-36	postive
LIAS	STX18-AS1	0.476988	3.02946e-28	postive
GLS	STX18-AS1	0.627342	4.10274e-53	postive
DBT	STX18-AS1	0.45411	1.92521e-25	postive
GCSH	STX18-AS1	0.774975	6.46271e-96	postive
GLS	AC010536.2	0.424457	4.13095e-22	postive
GCSH	AC010536.2	0.53916	5.04264e-37	postive
NLRP3	AC103718.1	0.524695	8.11763e-35	postive
ATP7A	AC103718.1	0.420029	1.21887e-21	postive
MTF1	AC103718.1	0.425575	3.13505e-22	postive
GLS	AC103718.1	0.504756	6.06176e-32	postive
GCSH	AC103718.1	0.624078	2.00481e-52	postive
GCSH	AL355999.1	0.44005	8.03507e-24	postive
ATP7A	AL161663.1	0.51414	2.84487e-33	postive
GLS	AL161663.1	0.450046	5.76332e-25	postive
GCSH	AL161663.1	0.659852	1.89934e-60	postive
DLST	AL133520.1	-0.420919	9.81905e-22	negative
ATP7A	AC068620.2	0.549448	1.16604e-38	postive
GLS	AC068620.2	0.641112	4.11911e-56	postive
GCSH	AC068620.2	0.732893	8.21129e-81	postive
NLRP3	LINC01429	0.492201	3.14082e-30	postive
ATP7A	LINC01429	0.450675	4.86884e-25	postive
GLS	LINC01429	0.486425	1.82897e-29	postive
GCSH	LINC01429	0.559592	2.49657e-40	postive
NLRP3	AC090559.1	0.700239	6.08903e-71	postive
MTF1	AC090559.1	0.406096	3.30915e-20	postive
ATP7A	AL596247.1	0.55767	5.22486e-40	postive
GLS	AL596247.1	0.668659	1.3526e-62	postive
GCSH	AL596247.1	0.762369	4.6069e-91	postive
NLRP3	AC009501.2	0.40035	1.23511e-19	postive
ATP7A	AC009501.2	0.402906	6.89763e-20	postive
NFE2L2	AC097448.1	0.406369	3.10663e-20	postive
ATP7A	AC097448.1	0.507504	2.49949e-32	postive
LIAS	AC097448.1	0.442887	3.83786e-24	postive
LIPT1	AC097448.1	0.447836	1.03969e-24	postive
GLS	AC097448.1	0.675814	2.14581e-64	postive
DBT	AC097448.1	0.49599	9.70762e-31	postive
GCSH	AC097448.1	0.587868	2.67284e-45	postive
GCSH	AC104370.1	0.579799	7.8534e-44	postive
GCSH	AC099782.1	0.449921	5.9596e-25	postive
NLRP3	AL353593.2	0.576305	3.2965e-43	postive
ATP7A	AL353593.2	0.458711	5.46598e-26	postive
MTF1	AL353593.2	0.412029	8.26795e-21	postive
GLS	AL353593.2	0.512196	5.40399e-33	postive
GCSH	AL353593.2	0.612026	5.97178e-50	postive
ATP7A	AC107884.1	0.416491	2.86019e-21	postive
GLS	AC107884.1	0.517391	9.64091e-34	postive
GCSH	AC107884.1	0.622671	3.9487e-52	postive
ATP7A	RPL34-DT	0.503733	8.41462e-32	postive
GLS	RPL34-DT	0.656629	1.11316e-59	postive
DBT	RPL34-DT	0.432219	5.96151e-23	postive
GCSH	RPL34-DT	0.649389	5.46444e-58	postive
GLS	BMP7-AS1	0.42819	1.63835e-22	postive
GCSH	BMP7-AS1	0.745652	4.48232e-85	postive
ATP7A	LINC02390	0.41994	1.24525e-21	postive
GLS	LINC02390	0.522559	1.68446e-34	postive
GCSH	LINC02390	0.441881	4.99131e-24	postive
ATP7A	AC026356.2	0.568769	6.86689e-42	postive
GLS	AC026356.2	0.680271	1.52952e-65	postive
GCSH	AC026356.2	0.771155	2.05955e-94	postive
GCSH	AC005005.3	0.474596	6.08787e-28	postive
ATP7A	AL596223.1	0.423769	4.89147e-22	postive
GLS	AL596223.1	0.56689	1.44614e-41	postive
GCSH	AL596223.1	0.533422	3.89734e-36	postive
ATP7A	AL354993.2	0.511573	6.63198e-33	postive
GLS	AL354993.2	0.63402	1.50699e-54	postive
GCSH	AL354993.2	0.452654	2.85662e-25	postive
NLRP3	AC034199.1	0.701141	3.39002e-71	postive
MTF1	AC034199.1	0.403493	6.02837e-20	postive
GCSH	AC034199.1	0.413761	5.486e-21	postive
ATP7A	MIATNB	0.578977	1.10239e-43	postive
MTF1	MIATNB	0.420396	1.11489e-21	postive
GLS	MIATNB	0.644246	8.14216e-57	postive
DBT	MIATNB	0.403712	5.73279e-20	postive
GCSH	MIATNB	0.72894	1.53429e-79	postive
ATP7A	AC008121.2	0.537979	7.7075e-37	postive
MTF1	AC008121.2	0.405603	3.70937e-20	postive
GLS	AC008121.2	0.63038	9.21805e-54	postive
DBT	AC008121.2	0.407326	2.48819e-20	postive
GCSH	AC008121.2	0.678645	4.03058e-65	postive
GLS	NDUFA6-DT	0.421347	8.84755e-22	postive
ATP7A	AC092944.1	0.528148	2.46755e-35	postive
MTF1	AC092944.1	0.411809	8.70898e-21	postive
GLS	AC092944.1	0.622937	3.47406e-52	postive
DBT	AC092944.1	0.427964	1.73334e-22	postive
GCSH	AC092944.1	0.552557	3.64112e-39	postive
NLRP3	AC009560.3	0.40601	3.37572e-20	postive
ATP7A	AC009560.3	0.514773	2.30648e-33	postive
MTF1	AC009560.3	0.40168	9.12624e-20	postive
GLS	AC009560.3	0.597844	3.58351e-47	postive
GCSH	AC009560.3	0.696563	6.48975e-70	postive
NLRP3	PRR26	0.429218	1.26748e-22	postive
ATP7A	PRR26	0.496782	7.58102e-31	postive
GLS	PRR26	0.508383	1.87958e-32	postive
GCSH	PRR26	0.535077	2.16951e-36	postive
ATP7A	AC079915.1	0.575515	4.54969e-43	postive
GLS	AC079915.1	0.675389	2.75385e-64	postive
DBT	AC079915.1	0.400934	1.08179e-19	postive
GCSH	AC079915.1	0.80639	1.6172e-109	postive
ATP7A	AC004000.1	0.465912	7.32635e-27	postive
GLS	AC004000.1	0.547075	2.8128e-38	postive
GCSH	AC004000.1	0.610369	1.28227e-49	postive
ATP7A	AC108471.3	0.548691	1.54551e-38	postive
GLS	AC108471.3	0.625484	1.01445e-52	postive
GCSH	AC108471.3	0.806294	1.79473e-109	postive
NLRP3	AC083862.1	0.41529	3.81199e-21	postive
ATP7A	AC013640.1	0.545781	4.53322e-38	postive
GLS	AC013640.1	0.617317	5.04886e-51	postive
GCSH	AC013640.1	0.751876	3.00625e-87	postive
ATP7A	AC010551.2	0.413793	5.44393e-21	postive
GLS	AC010551.2	0.477282	2.77941e-28	postive
GCSH	AC010551.2	0.587413	3.2434e-45	postive
ATP7A	AC069542.1	0.51155	6.68151e-33	postive
GLS	AC069542.1	0.602895	3.80853e-48	postive
GCSH	AC069542.1	0.738056	1.65731e-82	postive
ATP7A	AL450992.2	0.511372	7.0848e-33	postive
GLS	AL450992.2	0.595971	8.14366e-47	postive
GCSH	AL450992.2	0.635085	8.83009e-55	postive
ATP7A	AC011933.2	0.524453	8.82229e-35	postive
GLS	AC011933.2	0.603492	2.91395e-48	postive
GCSH	AC011933.2	0.742457	5.53012e-84	postive
ATP7A	AC106882.1	0.461583	2.46625e-26	postive
GLS	AC106882.1	0.64096	4.45345e-56	postive
GCSH	AC106882.1	0.50943	1.33696e-32	postive
ATP7A	LINC01422	0.576996	2.4854e-43	postive
GLS	LINC01422	0.617489	4.65507e-51	postive
GCSH	LINC01422	0.652875	8.49429e-59	postive
ATP7A	AC024060.2	0.424533	4.05399e-22	postive
LIPT1	AC024060.2	0.406004	3.38074e-20	postive
GLS	AC024060.2	0.591723	5.14125e-46	postive
GCSH	AC024060.2	0.69898	1.37484e-70	postive
NLRP3	AC113346.1	0.431777	6.66579e-23	postive
ATP7A	AC012184.3	0.446599	1.44401e-24	postive
GLS	AC012184.3	0.488472	9.83225e-30	postive
GCSH	AC012184.3	0.620865	9.37572e-52	postive
ATP7A	PABPC4-AS1	0.521518	2.39977e-34	postive
GLS	PABPC4-AS1	0.621609	6.5713e-52	postive
DBT	PABPC4-AS1	0.407294	2.50651e-20	postive
GCSH	PABPC4-AS1	0.716324	1.25078e-75	postive
GLS	AC004241.3	0.494174	1.70701e-30	postive
GCSH	AC004241.3	0.502944	1.08276e-31	postive
NLRP3	AC009754.1	0.400504	1.19265e-19	postive
ATP7A	AC009754.1	0.586754	4.28759e-45	postive
GLS	AC009754.1	0.683814	1.81158e-66	postive
GCSH	AC009754.1	0.687385	2.04555e-67	postive
ATP7A	AC138123.2	0.403599	5.88443e-20	postive
GLS	AC138123.2	0.513021	4.11773e-33	postive
GCSH	AC138123.2	0.526628	4.17485e-35	postive
ATP7A	AF129075.1	0.585313	7.8746e-45	postive
GLS	AF129075.1	0.733574	4.93471e-81	postive
DBT	AF129075.1	0.44803	9.87386e-25	postive
GCSH	AF129075.1	0.765216	3.92873e-92	postive
ATP7A	MACC1-AS1	0.580035	7.12195e-44	postive
GLS	MACC1-AS1	0.684666	1.07974e-66	postive
GCSH	MACC1-AS1	0.704726	3.22735e-72	postive
ATP7A	SPON1-AS1	0.452671	2.84299e-25	postive
GLS	SPON1-AS1	0.501814	1.55169e-31	postive
GCSH	SPON1-AS1	0.66554	7.94499e-62	postive
ATP7A	LINC00624	0.545385	5.24236e-38	postive
GLS	LINC00624	0.649778	4.44475e-58	postive
GCSH	LINC00624	0.738362	1.31097e-82	postive
ATP7A	AP006545.1	0.403973	5.40028e-20	postive
GLS	AP006545.1	0.456156	1.10245e-25	postive
GCSH	AP006545.1	0.592009	4.5458e-46	postive
NLRP3	LINC02391	0.413172	6.30867e-21	postive
GCSH	DANT2	0.587165	3.60195e-45	postive
ATP7A	AC015983.2	0.54541	5.19562e-38	postive
GLS	AC015983.2	0.62445	1.67469e-52	postive
GCSH	AC015983.2	0.699755	8.33231e-71	postive
GLS	FSIP2-AS2	0.546951	2.94488e-38	postive
GLS	RNF217-AS1	0.447565	1.1176e-24	postive
GCSH	RNF217-AS1	0.655387	2.18713e-59	postive
LIPT1	AC026801.2	0.417544	2.22107e-21	postive
ATP7A	AC017104.5	0.401681	9.1242e-20	postive
GLS	AC017104.5	0.433291	4.54607e-23	postive
GCSH	AC017104.5	0.400273	1.2569e-19	postive
ATP7A	LINC00626	0.466995	5.39322e-27	postive
GLS	LINC00626	0.513424	3.6051e-33	postive
GCSH	AL161756.3	0.449296	7.04364e-25	postive
NLRP3	GK-AS1	0.571717	2.1135e-42	postive
GLS	GK-AS1	0.49033	5.57797e-30	postive
GCSH	GK-AS1	0.531438	7.83357e-36	postive
ATP7A	AL050320.1	0.56191	1.01802e-40	postive
GLS	AL050320.1	0.600372	1.17255e-47	postive
GCSH	AL050320.1	0.466161	6.82873e-27	postive
GLS	PDE9A-AS1	0.429629	1.1437e-22	postive
ATP7A	AC078962.1	0.476192	3.82385e-28	postive
GLS	AC078962.1	0.586839	4.135e-45	postive
GCSH	AC078962.1	0.702349	1.54069e-71	postive
GLS	AL023803.3	0.439879	8.39966e-24	postive
GCSH	AL023803.3	0.435162	2.82449e-23	postive
ATP7A	AC011365.1	0.434001	3.79561e-23	postive
GLS	AC011365.1	0.420368	1.12259e-21	postive
ATP7A	AC111170.1	0.43768	1.48187e-23	postive
GLS	AC111170.1	0.51144	6.92778e-33	postive
GCSH	AC111170.1	0.586565	4.64319e-45	postive
NLRP3	AC116428.1	0.429183	1.27863e-22	postive
ATP7A	AC116428.1	0.51956	4.65309e-34	postive
MTF1	AC116428.1	0.403175	6.48474e-20	postive
GLS	AC116428.1	0.605943	9.65812e-49	postive
GCSH	AC116428.1	0.709596	1.24995e-73	postive
ATP7A	AC009554.2	0.439758	8.66644e-24	postive
GLS	AC009554.2	0.568858	6.62719e-42	postive
GCSH	AC009554.2	0.598996	2.1563e-47	postive
NLRP3	AL391422.4	0.400511	1.19091e-19	postive
ATP7A	MANEA-DT	0.586974	3.90523e-45	postive
GLS	MANEA-DT	0.734953	1.74946e-81	postive
DBT	MANEA-DT	0.435172	2.81753e-23	postive
GCSH	MANEA-DT	0.791634	7.7662e-103	postive
ATP7A	AL031005.1	0.431571	7.02176e-23	postive
GLS	AL031005.1	0.538076	7.44378e-37	postive
GCSH	AL031005.1	0.566273	1.84507e-41	postive
ATP7A	AC010226.1	0.538802	5.73483e-37	postive
GLS	AC010226.1	0.597934	3.44411e-47	postive
GCSH	AC010226.1	0.642201	2.35013e-56	postive
NLRP3	AC012409.1	0.414814	4.27027e-21	postive
ATP7A	AC012409.1	0.528421	2.24479e-35	postive
GLS	AC012409.1	0.591527	5.59357e-46	postive
GCSH	AC012409.1	0.76992	6.2189e-94	postive
NLRP3	AL133330.1	0.461264	2.69477e-26	postive
ATP7A	AL133330.1	0.48503	2.78455e-29	postive
MTF1	AL133330.1	0.408814	1.75925e-20	postive
GLS	AL133330.1	0.503332	9.56652e-32	postive
GCSH	AL133330.1	0.573732	9.37845e-43	postive
ATP7A	AC026979.1	0.474533	6.2001e-28	postive
GLS	AC026979.1	0.50429	7.03952e-32	postive
GCSH	AC026979.1	0.525175	6.88611e-35	postive
GLS	AP003354.1	0.428101	1.6754e-22	postive
GCSH	AP003354.1	0.466601	6.02899e-27	postive
ATP7A	AC025569.1	0.525508	6.14058e-35	postive
GLS	AC025569.1	0.594295	1.69019e-46	postive
GCSH	AC025569.1	0.737508	2.51893e-82	postive
ATP7A	MYLK-AS1	0.521759	2.21105e-34	postive
GLS	MYLK-AS1	0.60213	5.36235e-48	postive
GCSH	MYLK-AS1	0.732265	1.31257e-80	postive
NLRP3	AC018410.1	0.49083	4.78517e-30	postive
ATP7A	AC018410.1	0.467926	4.14094e-27	postive
GLS	AC018410.1	0.491333	4.10085e-30	postive
GCSH	AC018410.1	0.594775	1.3722e-46	postive
NLRP3	AP003550.1	0.430674	8.79874e-23	postive
GLS	AP003550.1	0.422429	6.79299e-22	postive
GCSH	AP003550.1	0.442725	4.00403e-24	postive
ATP7A	AC025165.5	0.566304	1.8225e-41	postive
GLS	AC025165.5	0.667222	3.0668e-62	postive
DBT	AC025165.5	0.458534	5.73884e-26	postive
GCSH	AC025165.5	0.66136	8.24333e-61	postive
ATP7B	SUGT1-DT	0.458055	6.54836e-26	postive
GLS	SUGT1-DT	0.531153	8.65789e-36	postive
GCSH	SUGT1-DT	0.424799	3.79677e-22	postive
ATP7A	DGUOK-AS1	0.462063	2.15758e-26	postive
GLS	DGUOK-AS1	0.568883	6.56268e-42	postive
GCSH	DGUOK-AS1	0.65749	6.95577e-60	postive
ATP7A	AC004594.1	0.533358	3.98731e-36	postive
GLS	AC004594.1	0.633071	2.4224e-54	postive
GCSH	AC004594.1	0.729721	8.63903e-80	postive
NLRP3	AC004847.1	0.469423	2.70291e-27	postive
ATP7A	ITGA6-AS1	0.56736	1.20103e-41	postive
GLS	ITGA6-AS1	0.638651	1.45187e-55	postive
GCSH	ITGA6-AS1	0.647062	1.86676e-57	postive
ATP7A	SOS1-IT1	0.611701	6.93781e-50	postive
MTF1	SOS1-IT1	0.436925	1.79894e-23	postive
GLS	SOS1-IT1	0.714375	4.8115e-75	postive
DBT	SOS1-IT1	0.440636	6.90179e-24	postive
GCSH	SOS1-IT1	0.748993	3.10933e-86	postive
ATP7A	AC093675.2	0.558419	3.92043e-40	postive
GLS	AC093675.2	0.653187	7.18023e-59	postive
GCSH	AC093675.2	0.722875	1.23905e-77	postive
NLRP3	L3MBTL4-AS1	0.487078	1.50089e-29	postive
ATP7A	L3MBTL4-AS1	0.510751	8.68197e-33	postive
GLS	L3MBTL4-AS1	0.594788	1.36405e-46	postive
GLS	AL138999.2	0.469192	2.88712e-27	postive
GCSH	AL138999.2	0.428313	1.58893e-22	postive
ATP7A	CRTC3-AS1	0.53775	8.36485e-37	postive
GLS	CRTC3-AS1	0.659007	3.02647e-60	postive
DBT	CRTC3-AS1	0.4148	4.28402e-21	postive
GCSH	CRTC3-AS1	0.58955	1.30559e-45	postive
ATP7A	AC131571.1	0.5483	1.78699e-38	postive
GLS	AC131571.1	0.631567	5.12097e-54	postive
GCSH	AC131571.1	0.819816	4.05977e-116	postive
GLS	AC023632.2	0.521897	2.10996e-34	postive
GCSH	AC023632.2	0.532669	5.08256e-36	postive
ATP7A	BCDIN3D-AS1	0.506041	4.01068e-32	postive
GLS	BCDIN3D-AS1	0.588313	2.21267e-45	postive
GCSH	BCDIN3D-AS1	0.652712	9.27054e-59	postive
ATP7A	AL136361.1	0.42743	1.97991e-22	postive
GLS	AL136361.1	0.461542	2.49414e-26	postive
GCSH	AL136361.1	0.477173	2.87027e-28	postive
NLRP3	GRASLND	0.502723	1.16177e-31	postive
ATP7A	GRASLND	0.404881	4.38139e-20	postive
MTF1	GRASLND	0.428445	1.53757e-22	postive
GLS	GRASLND	0.451139	4.29782e-25	postive
GCSH	GRASLND	0.414349	4.76978e-21	postive
ATP7B	AL442125.2	0.438302	1.26255e-23	postive
ATP7A	AL442125.2	0.509951	1.12801e-32	postive
GLS	AL442125.2	0.648762	7.61482e-58	postive
GCSH	AL442125.2	0.659164	2.77656e-60	postive
ATP7A	AC005757.1	0.534965	2.25765e-36	postive
GLS	AC005757.1	0.629623	1.33962e-53	postive
GCSH	AC005757.1	0.736143	7.11569e-82	postive
ATP7A	SHANK2-AS2	0.470712	1.86859e-27	postive
GLS	SHANK2-AS2	0.520011	3.99573e-34	postive
GCSH	SHANK2-AS2	0.596214	7.32247e-47	postive
ATP7A	AC004951.1	0.499978	2.77658e-31	postive
GLS	AC004951.1	0.578002	1.64604e-43	postive
GCSH	AC004951.1	0.58729	3.41668e-45	postive
ATP7A	AC011330.2	0.408972	1.69519e-20	postive
GLS	AC011330.2	0.490926	4.64631e-30	postive
GCSH	AC011330.2	0.579351	9.44579e-44	postive
ATP7A	AF111169.4	0.502481	1.25485e-31	postive
MTF1	AF111169.4	0.400655	1.15254e-19	postive
GLS	AF111169.4	0.570536	3.39265e-42	postive
GCSH	AF111169.4	0.737054	3.56006e-82	postive
GLS	AC018653.4	0.442751	3.97637e-24	postive
GCSH	AC018653.4	0.570435	3.53317e-42	postive
ATP7A	AL136169.1	0.570428	3.54284e-42	postive
GLS	AL136169.1	0.647256	1.68555e-57	postive
DBT	AL136169.1	0.423315	5.46877e-22	postive
GCSH	AL136169.1	0.697135	4.50089e-70	postive
ATP7A	AC108519.1	0.474728	5.85862e-28	postive
GLS	AC108519.1	0.595492	1.00398e-46	postive
DBT	AC108519.1	0.419991	1.2301e-21	postive
GCSH	AC108519.1	0.632879	2.6651e-54	postive
NLRP3	Z99496.1	0.490269	5.68205e-30	postive
ATP7A	Z99496.1	0.425702	3.03857e-22	postive
GLS	Z99496.1	0.496368	8.62625e-31	postive
GCSH	Z99496.1	0.563107	6.38624e-41	postive
ATP7A	AC004900.1	0.437355	1.61114e-23	postive
MTF1	AC004900.1	0.436492	2.01045e-23	postive
GLS	AC004900.1	0.503104	1.02881e-31	postive
GCSH	AC004900.1	0.597803	3.64804e-47	postive
ATP7A	LINC02156	0.605211	1.34404e-48	postive
GLS	LINC02156	0.669805	7.02006e-63	postive
GCSH	LINC02156	0.677467	8.1005e-65	postive
ATP7A	AC083843.2	0.419512	1.38143e-21	postive
GLS	AC083843.2	0.532424	5.54095e-36	postive
GCSH	AC083843.2	0.626623	5.82945e-53	postive
NLRP3	AC002480.1	0.513062	4.06205e-33	postive
ATP7A	AC002480.1	0.414039	5.13556e-21	postive
GLS	AC002480.1	0.502922	1.09023e-31	postive
GCSH	AC002480.1	0.531237	8.40545e-36	postive
ATP7A	AC011603.2	0.575592	4.40873e-43	postive
GLS	AC011603.2	0.650235	3.48557e-58	postive
GCSH	AC011603.2	0.699275	1.13648e-70	postive
NLRP3	NCOA7-AS1	0.576585	2.94061e-43	postive
ATP7A	NCOA7-AS1	0.445334	2.01763e-24	postive
GLS	NCOA7-AS1	0.508254	1.95957e-32	postive
GCSH	NCOA7-AS1	0.522002	2.03563e-34	postive
ATP7A	AC023790.2	0.403699	5.75067e-20	postive
GLS	AC023790.2	0.530894	9.47932e-36	postive
NLRP3	AC016727.3	0.409061	1.66042e-20	postive
ATP7A	AC016727.3	0.537919	7.87468e-37	postive
GLS	AC016727.3	0.625975	7.99058e-53	postive
GCSH	AC016727.3	0.704849	2.97505e-72	postive
ATP7B	AC092794.1	0.416743	2.69249e-21	postive
ATP7A	AC092794.1	0.535584	1.81196e-36	postive
GLS	AC092794.1	0.685365	7.05114e-67	postive
GCSH	AC092794.1	0.760639	2.02239e-90	postive
ATP7A	AC011815.1	0.510406	9.71939e-33	postive
MTF1	AC011815.1	0.46348	1.45206e-26	postive
GLS	AC011815.1	0.561807	1.05945e-40	postive
DBT	AC011815.1	0.467624	4.51099e-27	postive
GCSH	AC011815.1	0.630539	8.52135e-54	postive
GCSH	AC004148.1	0.457381	7.88e-26	postive
ATP7A	Z99572.1	0.523263	1.32517e-34	postive
GLS	Z99572.1	0.68767	1.71639e-67	postive
DBT	Z99572.1	0.408645	1.82967e-20	postive
GCSH	Z99572.1	0.712709	1.50946e-74	postive
ATP7A	AC023051.1	0.455704	1.24722e-25	postive
GLS	AC023051.1	0.482376	6.16404e-29	postive
GCSH	AC023051.1	0.57252	1.52996e-42	postive
ATP7A	COL4A2-AS2	0.502901	1.09755e-31	postive
GLS	COL4A2-AS2	0.62734	4.10673e-53	postive
GCSH	COL4A2-AS2	0.688503	1.02662e-67	postive
ATP7A	AL132642.1	0.491286	4.16041e-30	postive
GLS	AL132642.1	0.506001	4.06155e-32	postive
GCSH	AL132642.1	0.462141	2.11094e-26	postive
ATP7A	NSMCE1-DT	0.430258	9.76869e-23	postive
GLS	NSMCE1-DT	0.496955	7.18051e-31	postive
GCSH	NSMCE1-DT	0.56952	5.09127e-42	postive
ATP7A	MIS18A-AS1	0.499069	3.69842e-31	postive
GLS	MIS18A-AS1	0.634537	1.16269e-54	postive
DBT	MIS18A-AS1	0.414239	4.89675e-21	postive
GCSH	MIS18A-AS1	0.684551	1.15749e-66	postive
ATP7A	AL031118.1	0.46636	6.45433e-27	postive
GLS	AL031118.1	0.487678	1.25127e-29	postive
ATP7A	AP001001.1	0.613808	2.61145e-50	postive
MTF1	AP001001.1	0.403212	6.43016e-20	postive
GLS	AP001001.1	0.690359	3.24621e-68	postive
DBT	AP001001.1	0.424998	3.61502e-22	postive
GCSH	AP001001.1	0.78642	1.32672e-100	postive
NLRP3	IFNG-AS1	0.439092	1.02958e-23	postive
GLS	IFNG-AS1	0.48971	6.74166e-30	postive
GCSH	IFNG-AS1	0.496733	7.697e-31	postive
NLRP3	AC134312.5	0.494027	1.78647e-30	postive
ATP7A	AL049539.1	0.539135	5.0884e-37	postive
GLS	AL049539.1	0.667773	2.24131e-62	postive
GCSH	AL049539.1	0.773631	2.20247e-95	postive
ATP7A	Z99289.2	0.561106	1.39056e-40	postive
GLS	Z99289.2	0.655816	1.73247e-59	postive
GCSH	Z99289.2	0.721723	2.81741e-77	postive
ATP7B	AL109767.1	0.420156	1.18183e-21	postive
ATP7A	AL109767.1	0.450291	5.39629e-25	postive
GLS	AL109767.1	0.593549	2.33655e-46	postive
GCSH	AL109767.1	0.594713	1.40971e-46	postive
ATP7A	AC246817.1	0.46381	1.32364e-26	postive
GLS	AC246817.1	0.577303	2.19218e-43	postive
DBT	AC246817.1	0.412933	6.67641e-21	postive
GCSH	AC246817.1	0.416848	2.6256e-21	postive
ATP7A	AL445685.1	0.469609	2.56299e-27	postive
GLS	AL445685.1	0.558176	4.30405e-40	postive
GCSH	AL445685.1	0.682962	3.0334e-66	postive
ATP7A	AC020891.3	0.550829	6.96369e-39	postive
GLS	AC020891.3	0.641638	3.14199e-56	postive
GCSH	AC020891.3	0.599344	1.84927e-47	postive
NLRP3	AC092535.4	0.428992	1.34136e-22	postive
ATP7A	AC092535.4	0.474217	6.79559e-28	postive
GLS	AC092535.4	0.613607	2.86727e-50	postive
GCSH	AC092535.4	0.577958	1.676e-43	postive
GLS	AP006333.2	0.449478	6.71014e-25	postive
GCSH	AP006333.2	0.63987	7.789e-56	postive
ATP7A	AC131953.1	0.463862	1.30445e-26	postive
MTF1	AC131953.1	0.401853	8.77299e-20	postive
GLS	AC131953.1	0.575665	4.27971e-43	postive
GCSH	AC131953.1	0.654457	3.62067e-59	postive
ATP7B	AC010491.2	0.401259	1.00457e-19	postive
ATP7A	AC010491.2	0.56864	7.22673e-42	postive
GLS	AC010491.2	0.699136	1.24371e-70	postive
GCSH	AC010491.2	0.72914	1.32425e-79	postive
NLRP3	AC002074.1	0.466469	6.25917e-27	postive
GLS	AC002074.1	0.430983	8.14098e-23	postive
GCSH	AC002074.1	0.546013	4.16126e-38	postive
ATP7A	AP002982.2	0.49315	2.34359e-30	postive
GLS	AP002982.2	0.538797	5.7452e-37	postive
GCSH	AP002982.2	0.474691	5.92288e-28	postive
ATP7A	AC010168.2	0.56375	4.96804e-41	postive
GLS	AC010168.2	0.694621	2.23175e-69	postive
DBT	AC010168.2	0.420447	1.10113e-21	postive
GCSH	AC010168.2	0.706535	9.72388e-73	postive
ATP7A	MPRIP-AS1	0.456811	9.21472e-26	postive
GLS	MPRIP-AS1	0.54264	1.43086e-37	postive
GCSH	MPRIP-AS1	0.603049	3.55415e-48	postive
GCSH	LINC02633	0.441657	5.29159e-24	postive
GCSH	AL049840.5	0.466789	5.71666e-27	postive
ATP7A	AC036214.2	0.42439	4.19982e-22	postive
LIAS	AC036214.2	0.455666	1.26032e-25	postive
GLS	AC036214.2	0.540178	3.49427e-37	postive
DBT	AC036214.2	0.430491	9.21362e-23	postive
GCSH	AC036214.2	0.735703	9.93153e-82	postive
ATP7A	AL121987.2	0.416155	3.0996e-21	postive
MTF1	AL121987.2	0.411499	9.36849e-21	postive
GLS	AL121987.2	0.500603	2.27801e-31	postive
GCSH	AL121987.2	0.633256	2.20837e-54	postive
NLRP3	ZNF667-AS1	0.50826	1.95598e-32	postive
GLS	ACOXL-AS1	0.494235	1.67522e-30	postive
GCSH	ACOXL-AS1	0.601942	5.82957e-48	postive
NLRP3	AP002954.1	0.416669	2.74029e-21	postive
NLRP3	AL606834.1	0.450016	5.80899e-25	postive
ATP7A	AL138921.1	0.560931	1.48815e-40	postive
GLS	AL138921.1	0.688944	7.81363e-68	postive
GCSH	AL138921.1	0.794359	4.98216e-104	postive
GLS	AC010463.3	0.475233	5.05882e-28	postive
GCSH	AC010463.3	0.66358	2.39097e-61	postive
ATP7A	DIAPH2-AS1	0.609554	1.86416e-49	postive
GLS	DIAPH2-AS1	0.668339	1.6238e-62	postive
GCSH	DIAPH2-AS1	0.759878	3.86216e-90	postive
ATP7A	AOAH-IT1	0.543119	1.2017e-37	postive
GLS	AOAH-IT1	0.653175	7.22881e-59	postive
GCSH	AOAH-IT1	0.6893	6.26933e-68	postive
ATP7A	AC023480.1	0.546286	3.76342e-38	postive
GLS	AC023480.1	0.579915	7.48571e-44	postive
GCSH	AC023480.1	0.743569	2.31468e-84	postive
GLS	AL160290.1	0.553682	2.38235e-39	postive
GCSH	AL160290.1	0.450589	4.9819e-25	postive
DBT	AC007342.5	0.401297	9.96024e-20	postive
NLRP3	AC007601.1	0.440905	6.43596e-24	postive
ATP7A	AC007601.1	0.45578	1.22153e-25	postive
GLS	AC007601.1	0.537612	8.7888e-37	postive
GCSH	AC007601.1	0.676808	1.19543e-64	postive
NLRP3	AC106786.1	0.411318	9.77799e-21	postive
GLS	AC007671.1	0.413643	5.6412e-21	postive
NLRP3	AC080112.4	0.505752	4.40086e-32	postive
ATP7A	AC080112.4	0.472792	1.02676e-27	postive
MTF1	AC080112.4	0.42156	8.39978e-22	postive
GLS	AC080112.4	0.45882	5.3039e-26	postive
GCSH	AC080112.4	0.587342	3.34183e-45	postive
NLRP3	AC009120.3	0.440554	7.05038e-24	postive
ATP7A	AC009120.3	0.42831	1.59007e-22	postive
GLS	AC009120.3	0.434151	3.65386e-23	postive
GCSH	AC009120.3	0.462017	2.18521e-26	postive
ATP7A	AL360093.1	0.536891	1.1374e-36	postive
GLS	AL360093.1	0.587402	3.25756e-45	postive
GCSH	AL360093.1	0.75184	3.09434e-87	postive
ATP7A	AC016831.1	0.498572	4.32489e-31	postive
GLS	AC016831.1	0.604253	2.07021e-48	postive
GCSH	AC016831.1	0.613376	3.19265e-50	postive
GLS	AC010092.1	0.456755	9.3557e-26	postive
GLS	AL589745.1	0.417513	2.23752e-21	postive
GCSH	AL589745.1	0.477525	2.58859e-28	postive
GLS	LINC01106	0.420258	1.15279e-21	postive
GCSH	LINC01106	0.417039	2.50744e-21	postive
ATP7A	AC108053.1	0.484733	3.04454e-29	postive
MTF1	AC108053.1	0.414294	4.83329e-21	postive
GLS	AC108053.1	0.551308	5.82026e-39	postive
GCSH	AC108053.1	0.676617	1.3378e-64	postive
GCSH	AC027801.1	0.442497	4.2494e-24	postive
ATP7A	MIR3150BHG	0.43741	1.5884e-23	postive
GLS	MIR3150BHG	0.496296	8.82305e-31	postive
GCSH	MIR3150BHG	0.696656	6.11228e-70	postive
GLS	AL022069.1	0.427489	1.95115e-22	postive
GCSH	AL022069.1	0.582505	2.55433e-44	postive
ATP7A	AP001442.1	0.575987	3.75353e-43	postive
GLS	AP001442.1	0.699683	8.72862e-71	postive
GCSH	AP001442.1	0.750348	1.04058e-86	postive
ATP7A	AL031673.1	0.462847	1.7334e-26	postive
GLS	AL031673.1	0.57202	1.87059e-42	postive
GCSH	AL031673.1	0.654606	3.33904e-59	postive
ATP7B	TPT1-AS1	0.622762	3.77956e-52	postive
ATP7A	TPT1-AS1	0.41459	4.50433e-21	postive
GLS	TPT1-AS1	0.660881	1.07526e-60	postive
GCSH	TPT1-AS1	0.563679	5.10934e-41	postive
NLRP3	AC022726.2	0.469059	2.99872e-27	postive
ATP7A	AC022726.2	0.487791	1.20912e-29	postive
GLS	AC022726.2	0.571741	2.09306e-42	postive
GCSH	AC022726.2	0.644019	9.16199e-57	postive
GCSH	AC113143.2	0.435066	2.89494e-23	postive
GLS	AC005050.1	0.538808	5.72393e-37	postive
GCSH	AC005050.1	0.629638	1.32985e-53	postive
GLS	AC139100.1	0.432416	5.67315e-23	postive
GCSH	AC139100.1	0.553767	2.30619e-39	postive
GCSH	AC090004.2	0.512698	4.58011e-33	postive
ATP7A	AC024075.1	0.527318	3.28982e-35	postive
MTF1	AC024075.1	0.496641	7.92212e-31	postive
GLS	AC024075.1	0.540886	2.70448e-37	postive
DBT	AC024075.1	0.417878	2.04971e-21	postive
GCSH	AC024075.1	0.540025	3.69264e-37	postive
ATP7B	AL160396.2	0.464228	1.17725e-26	postive
ATP7A	AL160396.2	0.519825	4.25434e-34	postive
GLS	AL160396.2	0.721703	2.8563e-77	postive
GCSH	AL160396.2	0.714679	3.90159e-75	postive
GCSH	FRMD6-AS2	0.505795	4.34136e-32	postive
GLS	AC006960.3	0.536625	1.2509e-36	postive
GCSH	AC006960.3	0.405762	3.57532e-20	postive
ATP7A	ZEB1-AS1	0.474427	6.39422e-28	postive
GLS	ZEB1-AS1	0.484326	3.4404e-29	postive
GCSH	ZEB1-AS1	0.41432	4.80366e-21	postive
ATP7A	AL158211.1	0.425934	2.86893e-22	postive
GLS	AL158211.1	0.487944	1.1543e-29	postive
GCSH	AL158211.1	0.564242	4.09829e-41	postive
ATP7A	SLC5A4-AS1	0.454922	1.54363e-25	postive
LIAS	SLC5A4-AS1	0.416804	2.65355e-21	postive
GLS	SLC5A4-AS1	0.503392	9.38271e-32	postive
DBT	SLC5A4-AS1	0.445563	1.89914e-24	postive
GCSH	SLC5A4-AS1	0.537664	8.62726e-37	postive
NLRP3	AC114760.2	0.530968	9.23736e-36	postive
ATP7A	AC114760.2	0.485432	2.46714e-29	postive
GLS	AC114760.2	0.581661	3.62956e-44	postive
GCSH	AC114760.2	0.669249	9.65331e-63	postive
NLRP3	AC144831.1	0.533125	4.32913e-36	postive
MTF1	AC144831.1	0.403553	5.94651e-20	postive
ATP7A	AC020763.1	0.415987	3.22708e-21	postive
GLS	AC020763.1	0.443445	3.31592e-24	postive
GCSH	AC020763.1	0.704175	4.6438e-72	postive
GCSH	Z97192.1	0.65487	2.89429e-59	postive
ATP7B	LINC01762	0.443325	3.42149e-24	postive
ATP7A	LINC01762	0.451736	3.65999e-25	postive
GLS	LINC01762	0.556519	8.11134e-40	postive
GCSH	LINC01762	0.552163	4.22306e-39	postive
NLRP3	AC011455.8	0.41295	6.65012e-21	postive
ATP7A	AC087854.1	0.58627	5.26063e-45	postive
MTF1	AC087854.1	0.404624	4.649e-20	postive
GLS	AC087854.1	0.688233	1.21293e-67	postive
DBT	AC087854.1	0.412803	6.88582e-21	postive
GCSH	AC087854.1	0.735063	1.61081e-81	postive
ATP7A	AC079142.1	0.526452	4.43712e-35	postive
GLS	AC079142.1	0.609463	1.94287e-49	postive
DBT	AC079142.1	0.457998	6.65086e-26	postive
GCSH	AC079142.1	0.670003	6.26525e-63	postive
ATP7A	AC068790.6	0.599333	1.85813e-47	postive
GLS	AC068790.6	0.711182	4.27298e-74	postive
DBT	AC068790.6	0.423733	4.93569e-22	postive
GCSH	AC068790.6	0.760456	2.36325e-90	postive
GLS	LINC00476	0.495498	1.13139e-30	postive
NLRP3	AP000919.1	0.638144	1.87965e-55	postive
ATP7A	AP000919.1	0.421312	8.92315e-22	postive
GLS	AP000919.1	0.484994	2.8148e-29	postive
GCSH	AP000919.1	0.514936	2.18484e-33	postive
ATP7A	TMEM75	0.450284	5.4065e-25	postive
GLS	TMEM75	0.500726	2.19132e-31	postive
GCSH	TMEM75	0.757299	3.39321e-89	postive
ATP7A	AC004837.4	0.541106	2.49796e-37	postive
GLS	AC004837.4	0.702729	1.20137e-71	postive
GCSH	AC004837.4	0.62458	1.57248e-52	postive
GLS	PRMT5-AS1	0.455879	1.1892e-25	postive
GCSH	PRMT5-AS1	0.671516	2.62205e-63	postive
ATP7A	AF241728.2	0.415158	3.93369e-21	postive
GLS	AF241728.2	0.401533	9.43795e-20	postive
ATP7A	SPAG5-AS1	0.433913	3.88201e-23	postive
GLS	SPAG5-AS1	0.480651	1.02963e-28	postive
GCSH	SPAG5-AS1	0.598784	2.36759e-47	postive
NLRP3	AC130371.1	0.430693	8.75841e-23	postive
ATP7A	AC130371.1	0.509893	1.14941e-32	postive
MTF1	AC130371.1	0.410203	1.27085e-20	postive
GLS	AC130371.1	0.55815	4.34739e-40	postive
GCSH	AC130371.1	0.707973	3.72026e-73	postive
GLS	AC008969.1	0.418665	1.69533e-21	postive
ATP7A	AC016949.1	0.579572	8.62297e-44	postive
GLS	AC016949.1	0.704286	4.31571e-72	postive
GCSH	AC016949.1	0.740357	2.82562e-83	postive
ATP7A	POC1B-AS1	0.440873	6.48995e-24	postive
GLS	POC1B-AS1	0.520637	3.23395e-34	postive
GCSH	POC1B-AS1	0.455901	1.18181e-25	postive
ATP7B	AL136988.2	0.479442	1.47229e-28	postive
ATP7A	AL136988.2	0.503231	9.87814e-32	postive
GLS	AL136988.2	0.650248	3.46106e-58	postive
GCSH	AL136988.2	0.648865	7.21283e-58	postive
ATP7A	AC027237.3	0.519358	4.98062e-34	postive
MTF1	AC027237.3	0.432531	5.50966e-23	postive
GLS	AC027237.3	0.588378	2.15185e-45	postive
GCSH	AC027237.3	0.689077	7.19728e-68	postive
GCSH	AC011700.1	0.428673	1.45259e-22	postive
ATP7A	AC009299.2	0.537037	1.07975e-36	postive
GLS	AC009299.2	0.688278	1.17927e-67	postive
DBT	AC009299.2	0.406631	2.92368e-20	postive
GCSH	AC009299.2	0.816495	1.95732e-114	postive
ATP7A	AC004908.1	0.466412	6.36113e-27	postive
GLS	AC004908.1	0.52029	3.63699e-34	postive
GCSH	AC004908.1	0.567846	9.90565e-42	postive
GLS	SPRY4-AS1	0.425501	3.19352e-22	postive
ATP7A	AC022893.1	0.450175	5.56804e-25	postive
GLS	AC022893.1	0.566791	1.50404e-41	postive
GCSH	AC022893.1	0.659041	2.97063e-60	postive
GLS	AP003498.1	0.447844	1.03761e-24	postive
GCSH	AP003498.1	0.600341	1.18895e-47	postive
GLS	AC123023.1	0.536899	1.13398e-36	postive
GCSH	AC123023.1	0.484961	2.84338e-29	postive
ATP7A	AL031429.2	0.496947	7.1984e-31	postive
GLS	AL031429.2	0.477711	2.45075e-28	postive
GCSH	AL031429.2	0.459069	4.95156e-26	postive
ATP7A	RNF139-AS1	0.473305	8.8529e-28	postive
GLS	RNF139-AS1	0.679566	2.32997e-65	postive
GCSH	RNF139-AS1	0.75025	1.12731e-86	postive
GCSH	FER1L6-AS1	0.465946	7.25652e-27	postive
GLS	BMS1P4	0.484255	3.51478e-29	postive
GCSH	BMS1P4	0.555237	1.32128e-39	postive
GLS	AC018845.3	0.421526	8.46867e-22	postive
GCSH	AC018845.3	0.435233	2.77357e-23	postive
NLRP3	NEAT1	0.462059	2.15992e-26	postive
ATP7A	NEAT1	0.464584	1.06522e-26	postive
MTF1	NEAT1	0.401051	1.05331e-19	postive
GLS	NEAT1	0.584945	9.19585e-45	postive
GCSH	NEAT1	0.606111	8.95079e-49	postive
GCSH	AP001619.1	0.503019	1.05697e-31	postive
ATP7A	LINC01184	0.477787	2.397e-28	postive
GLS	LINC01184	0.568636	7.23858e-42	postive
DBT	LINC01184	0.407233	2.54227e-20	postive
GCSH	LINC01184	0.575539	4.50546e-43	postive
NLRP3	AL022329.2	0.431095	7.91533e-23	postive
ATP7A	AL022329.2	0.527074	3.57917e-35	postive
GLS	AL022329.2	0.566373	1.77391e-41	postive
GCSH	AL022329.2	0.528653	2.07113e-35	postive
NLRP3	AL596325.2	0.482984	5.1426e-29	postive
ATP7A	AL596325.2	0.485252	2.60479e-29	postive
MTF1	AL596325.2	0.461036	2.87143e-26	postive
GLS	AL596325.2	0.571868	1.98895e-42	postive
GCSH	AL596325.2	0.664697	1.27745e-61	postive
GLS	AC079414.3	0.477927	2.30014e-28	postive
GCSH	AC079414.3	0.659704	2.0618e-60	postive
ATP7A	AC016405.1	0.548967	1.3951e-38	postive
GLS	AC016405.1	0.654567	3.41184e-59	postive
GCSH	AC016405.1	0.737354	2.83274e-82	postive
GLS	AL034417.3	0.411662	9.01578e-21	postive
GCSH	AL034417.3	0.409494	1.50058e-20	postive
ATP7A	AC005261.1	0.628388	2.45837e-53	postive
MTF1	AC005261.1	0.42245	6.75882e-22	postive
GLS	AC005261.1	0.729625	9.26794e-80	postive
DBT	AC005261.1	0.460806	3.06074e-26	postive
GCSH	AC005261.1	0.764608	6.66565e-92	postive
NLRP3	AC008033.3	0.465233	8.87194e-27	postive
GLS	AC008033.3	0.447738	1.06718e-24	postive
GCSH	AC008033.3	0.462527	1.89531e-26	postive
ATP7A	AF230666.2	0.531508	7.64337e-36	postive
GLS	AF230666.2	0.680828	1.09543e-65	postive
GCSH	AF230666.2	0.758838	9.31026e-90	postive
GCSH	AC112178.1	0.53921	4.95352e-37	postive
ATP7A	GARS1-DT	0.577111	2.37145e-43	postive
GLS	GARS1-DT	0.721791	2.68371e-77	postive
GCSH	GARS1-DT	0.609184	2.20771e-49	postive
NLRP3	AC002558.3	0.461343	2.63643e-26	postive
ATP7A	AC002558.3	0.501106	1.94248e-31	postive
GLS	AC002558.3	0.56502	3.02074e-41	postive
GCSH	AC002558.3	0.642278	2.25853e-56	postive
ATP7A	AL591069.1	0.511384	7.05532e-33	postive
GLS	AL591069.1	0.615871	9.95989e-51	postive
GCSH	AL591069.1	0.787393	5.13865e-101	postive
ATP7A	ALKBH3-AS1	0.570276	3.76506e-42	postive
GLS	ALKBH3-AS1	0.652185	1.22982e-58	postive
GCSH	ALKBH3-AS1	0.741745	9.62467e-84	postive
NLRP3	AL121929.2	0.42081	1.00826e-21	postive
ATP7A	AL121929.2	0.423008	5.89634e-22	postive
GLS	AL121929.2	0.481304	8.48275e-29	postive
GCSH	AL121929.2	0.567197	1.28092e-41	postive
ATP7A	GHRLOS	0.492676	2.7125e-30	postive
GLS	GHRLOS	0.565424	2.57764e-41	postive
GCSH	GHRLOS	0.667486	2.63876e-62	postive
ATP7A	AC093297.2	0.538144	7.26382e-37	postive
LIAS	AC093297.2	0.439678	8.84978e-24	postive
GLS	AC093297.2	0.614597	1.80794e-50	postive
DBT	AC093297.2	0.461218	2.73004e-26	postive
GCSH	AC093297.2	0.681393	7.8047e-66	postive
ATP7A	AC105036.3	0.545311	5.38767e-38	postive
GLS	AC105036.3	0.587973	2.55693e-45	postive
GCSH	AC105036.3	0.584633	1.04837e-44	postive
GCSH	AC020916.2	0.429354	1.22527e-22	postive
ATP7B	TMC3-AS1	0.422423	6.80304e-22	postive
ATP7A	TMC3-AS1	0.490922	4.65244e-30	postive
GLS	TMC3-AS1	0.667513	2.59928e-62	postive
GCSH	TMC3-AS1	0.712195	2.14295e-74	postive
ATP7A	AL031666.2	0.532123	6.15935e-36	postive
GLS	AL031666.2	0.603599	2.77734e-48	postive
GCSH	AL031666.2	0.674275	5.28214e-64	postive
ATP7A	AC124862.1	0.546164	3.93614e-38	postive
GLS	AC124862.1	0.66382	2.09071e-61	postive
GCSH	AC124862.1	0.671193	3.15968e-63	postive
NLRP3	AL133342.1	0.476714	3.28266e-28	postive
ATP7A	AL133342.1	0.487918	1.16344e-29	postive
GLS	AL133342.1	0.565008	3.03483e-41	postive
GCSH	AL133342.1	0.614097	2.28244e-50	postive
LIAS	AP005482.2	0.42465	3.93943e-22	postive
ATP7A	AL121782.1	0.521056	2.80609e-34	postive
GLS	AL121782.1	0.625468	1.02249e-52	postive
GCSH	AL121782.1	0.510362	9.86156e-33	postive
ATP7A	AC245884.10	0.573621	9.81073e-43	postive
GLS	AC245884.10	0.603012	3.61432e-48	postive
GCSH	AC245884.10	0.71848	2.7795e-76	postive
ATP7A	AC092828.1	0.52629	4.69227e-35	postive
GLS	AC092828.1	0.598976	2.17597e-47	postive
GCSH	AC092828.1	0.705403	2.06222e-72	postive
NLRP3	AC124014.1	0.646881	2.05357e-57	postive
ATP7A	AC124014.1	0.415047	4.0391e-21	postive
MTF1	AC124014.1	0.464767	1.01175e-26	postive
GLS	AC124014.1	0.426627	2.41637e-22	postive
GCSH	AC124014.1	0.466883	5.56651e-27	postive
ATP7B	AC073957.1	0.41575	3.41532e-21	postive
ATP7A	AC073957.1	0.478111	2.17928e-28	postive
GLS	AC073957.1	0.578187	1.52527e-43	postive
GCSH	AC073957.1	0.650494	3.03648e-58	postive
ATP7A	AC010976.1	0.549286	1.23877e-38	postive
MTF1	AC010976.1	0.415581	3.55592e-21	postive
GLS	AC010976.1	0.668295	1.66472e-62	postive
GCSH	AC010976.1	0.754955	2.39074e-88	postive
ATP7A	FAM13A-AS1	0.576238	3.38737e-43	postive
GLS	FAM13A-AS1	0.684838	9.72208e-67	postive
GCSH	FAM13A-AS1	0.722259	1.92274e-77	postive
ATP7A	AC124045.1	0.461249	2.70633e-26	postive
GLS	AC124045.1	0.431208	7.69298e-23	postive
GCSH	AC124045.1	0.539789	4.02054e-37	postive
ATP7A	AL596202.1	0.520547	3.33438e-34	postive
GLS	AL596202.1	0.640725	5.02598e-56	postive
DBT	AL596202.1	0.444373	2.59887e-24	postive
GCSH	AL596202.1	0.754697	2.96002e-88	postive
ATP7A	PHACTR2-AS1	0.521991	2.04312e-34	postive
GLS	PHACTR2-AS1	0.621725	6.21469e-52	postive
GCSH	PHACTR2-AS1	0.65083	2.53824e-58	postive
NLRP3	AC104126.1	0.575257	5.05315e-43	postive
ATP7A	AC104126.1	0.477346	2.72827e-28	postive
GLS	AC104126.1	0.58994	1.10508e-45	postive
GCSH	AC104126.1	0.556208	9.13329e-40	postive
ATP7A	RSF1-IT1	0.541881	1.88576e-37	postive
GLS	RSF1-IT1	0.684385	1.28028e-66	postive
GCSH	RSF1-IT1	0.787301	5.61997e-101	postive
NLRP3	LINC01705	0.488309	1.03307e-29	postive
GLS	LINC01705	0.417614	2.1843e-21	postive
GLS	AC009088.1	0.426257	2.64828e-22	postive
GCSH	AC009088.1	0.454551	1.70772e-25	postive
ATP7A	LINC01176	0.455409	1.35194e-25	postive
GLS	LINC01176	0.622218	4.90667e-52	postive
GCSH	LINC01176	0.427427	1.98104e-22	postive
ATP7A	AC022733.1	0.411591	9.16802e-21	postive
GLS	AC022733.1	0.508726	1.68115e-32	postive
GCSH	AC022733.1	0.533833	3.37172e-36	postive
ATP7A	AL390957.1	0.451051	4.40012e-25	postive
LIAS	AL390957.1	0.400844	1.10395e-19	postive
GLS	AL390957.1	0.539947	3.79763e-37	postive
GCSH	AL390957.1	0.646464	2.55601e-57	postive
NLRP3	NARF-IT1	0.426035	2.79809e-22	postive
ATP7A	NARF-IT1	0.490969	4.58637e-30	postive
MTF1	NARF-IT1	0.479698	1.3649e-28	postive
GLS	NARF-IT1	0.562883	6.96953e-41	postive
GCSH	NARF-IT1	0.669249	9.65414e-63	postive
NLRP3	AC097634.3	0.438357	1.24473e-23	postive
ATP7A	AC097634.3	0.441901	4.96528e-24	postive
GLS	AC097634.3	0.468204	3.82568e-27	postive
GCSH	AC097634.3	0.568257	8.41539e-42	postive
ATP7A	AC123768.2	0.498743	4.09773e-31	postive
GLS	AC123768.2	0.627159	4.48661e-53	postive
GCSH	AC123768.2	0.511875	6.00623e-33	postive
ATP7A	AC104170.1	0.552493	3.72887e-39	postive
GLS	AC104170.1	0.641133	4.0755e-56	postive
GCSH	AC104170.1	0.725226	2.29112e-78	postive
GCSH	LINC01424	0.411709	8.91706e-21	postive
ATP7A	LINC02334	0.602525	4.49421e-48	postive
GLS	LINC02334	0.687045	2.52111e-67	postive
GCSH	LINC02334	0.707787	4.21459e-73	postive
GCSH	LINC02126	0.446171	1.61709e-24	postive
GLS	LINC01814	0.401869	8.74097e-20	postive
GCSH	LINC01814	0.589356	1.41859e-45	postive
ATP7A	AC114763.1	0.522015	2.02707e-34	postive
GLS	AC114763.1	0.583141	1.95912e-44	postive
GCSH	AC114763.1	0.774405	1.08756e-95	postive
GCSH	HAS2-AS1	0.580139	6.82226e-44	postive
NLRP3	AC019254.1	0.546261	3.79909e-38	postive
GCSH	AC019254.1	0.494437	1.57324e-30	postive
ATP7A	AC006042.3	0.54462	6.94307e-38	postive
GLS	AC006042.3	0.648407	9.1865e-58	postive
GCSH	AC006042.3	0.685869	5.18112e-67	postive
ATP7A	LINC01772	0.426306	2.61695e-22	postive
GLS	LINC01772	0.491869	3.4788e-30	postive
GCSH	LINC01772	0.587864	2.67787e-45	postive
ATP7A	BAALC-AS1	0.495976	9.74941e-31	postive
GLS	BAALC-AS1	0.611473	7.70757e-50	postive
GCSH	BAALC-AS1	0.510717	8.78125e-33	postive
GLS	PPP1R35-AS1	0.402605	7.38976e-20	postive
ATP7A	PRC1-AS1	0.477356	2.72016e-28	postive
MTF1	PRC1-AS1	0.401682	9.12378e-20	postive
GLS	PRC1-AS1	0.543813	9.32827e-38	postive
GCSH	PRC1-AS1	0.631655	4.9015e-54	postive
ATP7A	AL590282.2	0.592319	3.97632e-46	postive
GLS	AL590282.2	0.666536	4.52526e-62	postive
GCSH	AL590282.2	0.699001	1.35655e-70	postive
ATP7A	AC025188.1	0.473562	8.2179e-28	postive
GLS	AC025188.1	0.6208	9.67084e-52	postive
GCSH	AC025188.1	0.708865	2.04485e-73	postive
GCSH	AL161729.3	0.521341	2.54752e-34	postive
NLRP3	AP001922.3	0.595309	1.08748e-46	postive
MTF1	AP001922.3	0.404785	4.47993e-20	postive
GLS	AP001922.3	0.440537	7.08099e-24	postive
GCSH	AP001922.3	0.579222	9.96221e-44	postive
GLS	AC006460.2	0.498128	4.97255e-31	postive
GCSH	AC006460.2	0.580707	5.3924e-44	postive
ATP7A	MIR924HG	0.411577	9.19764e-21	postive
GLS	MIR924HG	0.445125	2.13174e-24	postive
GCSH	MIR924HG	0.410774	1.11131e-20	postive
GCSH	AP000679.1	0.513081	4.03748e-33	postive
DBT	SNHG32	-0.441573	5.40856e-24	negative
ATP7A	LINC01285	0.428836	1.39474e-22	postive
GLS	LINC01285	0.410853	1.09083e-20	postive
GCSH	LINC01285	0.440916	6.41817e-24	postive
ATP7A	YEATS2-AS1	0.511788	6.17928e-33	postive
MTF1	YEATS2-AS1	0.407689	2.28681e-20	postive
GLS	YEATS2-AS1	0.596107	7.67472e-47	postive
GCSH	YEATS2-AS1	0.631716	4.75557e-54	postive
NLRP3	AC020634.2	0.563537	5.39926e-41	postive
ATP7A	AC020634.2	0.406265	3.18251e-20	postive
GLS	AC020634.2	0.493558	2.0661e-30	postive
GCSH	AC020634.2	0.583558	1.64549e-44	postive
ATP7B	LINC00571	0.505451	4.84924e-32	postive
ATP7A	LINC00571	0.550518	7.82219e-39	postive
GLS	LINC00571	0.681347	8.02772e-66	postive
DBT	LINC00571	0.406412	3.0761e-20	postive
GCSH	LINC00571	0.510199	1.04001e-32	postive
ATP7A	LINC02561	0.430296	9.67568e-23	postive
GLS	LINC02561	0.58496	9.13911e-45	postive
GCSH	LINC02561	0.507087	2.86074e-32	postive
ATP7A	AL137009.1	0.486532	1.77072e-29	postive
MTF1	AL137009.1	0.42347	5.26413e-22	postive
GLS	AL137009.1	0.608158	3.52997e-49	postive
GCSH	AL137009.1	0.706144	1.2613e-72	postive
ATP7B	AC139795.2	0.405815	3.53163e-20	postive
ATP7A	AC139795.2	0.497088	6.88874e-31	postive
MTF1	AC139795.2	0.421065	9.47639e-22	postive
GLS	AC139795.2	0.537869	8.01658e-37	postive
GCSH	AC139795.2	0.473573	8.19243e-28	postive
ATP7A	AC002546.1	0.425103	3.52244e-22	postive
GLS	AC002546.1	0.535355	1.96571e-36	postive
GCSH	AC002546.1	0.470554	1.9554e-27	postive
ATP7A	AL035448.1	0.591672	5.25462e-46	postive
GLS	AL035448.1	0.67095	3.63552e-63	postive
GCSH	AL035448.1	0.64945	5.29029e-58	postive
NLRP3	AC004160.2	0.564975	3.07426e-41	postive
ATP7A	AC004160.2	0.459966	3.86381e-26	postive
GLS	AC004160.2	0.585008	8.95482e-45	postive
GCSH	AC004160.2	0.581819	3.3983e-44	postive
ATP7A	Z83843.1	0.60805	3.70713e-49	postive
GLS	Z83843.1	0.714931	3.28003e-75	postive
GCSH	Z83843.1	0.713284	1.01805e-74	postive
GLS	AL512444.1	0.427643	1.87782e-22	postive
GCSH	AL512444.1	0.475044	5.34488e-28	postive
ATP7A	AC068724.4	0.4155	3.62578e-21	postive
GLS	AC068724.4	0.448111	9.66373e-25	postive
GCSH	AC068724.4	0.517889	8.16011e-34	postive
GLS	AC021087.3	0.472126	1.24413e-27	postive
GCSH	AC021087.3	0.562597	7.79218e-41	postive
ATP7A	CBR3-AS1	0.421018	9.58463e-22	postive
GLS	CBR3-AS1	0.542721	1.3893e-37	postive
GCSH	CBR3-AS1	0.698522	1.84749e-70	postive
ATP7A	AC007750.1	0.406726	2.85964e-20	postive
GLS	AC007750.1	0.494746	1.42963e-30	postive
GCSH	AC007750.1	0.612744	4.2825e-50	postive
GLS	LINC00622	0.554443	1.78616e-39	postive
GCSH	LINC00622	0.550773	7.1104e-39	postive
GCSH	AC009119.2	0.418913	1.59687e-21	postive
GCSH	AC020917.2	0.403588	5.89866e-20	postive
ATP7A	INTS9-AS1	0.470565	1.94881e-27	postive
GLS	INTS9-AS1	0.501162	1.90869e-31	postive
GCSH	INTS9-AS1	0.748952	3.2138e-86	postive
ATP7A	AC083806.2	0.545814	4.47865e-38	postive
MTF1	AC083806.2	0.404076	5.27353e-20	postive
GLS	AC083806.2	0.649272	5.812e-58	postive
GCSH	AC083806.2	0.765637	2.71983e-92	postive
ATP7A	MIR155HG	0.406765	2.83406e-20	postive
GLS	MIR155HG	0.487108	1.48731e-29	postive
GCSH	MIR155HG	0.505248	5.17647e-32	postive
NLRP3	LINC00937	0.421828	7.867e-22	postive
GLS	LINC00937	0.43022	9.8621e-23	postive
GCSH	LINC00937	0.659328	2.53651e-60	postive
ATP7A	AC015921.1	0.40439	4.90645e-20	postive
GLS	AC015921.1	0.490462	5.35635e-30	postive
GCSH	AC015921.1	0.62944	1.46578e-53	postive
NLRP3	ACTA2-AS1	0.45441	1.77432e-25	postive
ATP7A	ACTA2-AS1	0.555966	1.0017e-39	postive
GLS	ACTA2-AS1	0.588697	1.87904e-45	postive
GCSH	ACTA2-AS1	0.60889	2.52626e-49	postive
NLRP3	AC011676.1	0.405984	3.39614e-20	postive
GLS	AC011676.1	0.443473	3.29164e-24	postive
GCSH	AC011676.1	0.456391	1.03374e-25	postive
ATP7A	PRNCR1	0.427876	1.77162e-22	postive
GLS	PRNCR1	0.479322	1.52531e-28	postive
GCSH	PRNCR1	0.747278	1.22894e-85	postive
NLRP3	AC022784.5	0.463901	1.29041e-26	postive
ATP7A	AC022784.5	0.447218	1.22553e-24	postive
MTF1	AC022784.5	0.415204	3.89117e-21	postive
GLS	AC022784.5	0.521878	2.12314e-34	postive
GCSH	AC022784.5	0.568692	7.07878e-42	postive
GLS	AL121992.3	0.444008	2.86024e-24	postive
GCSH	AL121992.3	0.424497	4.08998e-22	postive
GCSH	AC137630.2	0.508597	1.75311e-32	postive
ATP7A	AC107027.3	0.568186	8.65636e-42	postive
LIAS	AC107027.3	0.44468	2.39711e-24	postive
GLS	AC107027.3	0.623171	3.10422e-52	postive
DBT	AC107027.3	0.53194	6.56884e-36	postive
GCSH	AC107027.3	0.569119	5.97225e-42	postive
GCSH	AC002066.1	0.431399	7.33147e-23	postive
ATP7A	LINC00484	0.462993	1.66399e-26	postive
GLS	LINC00484	0.516776	1.18415e-33	postive
GCSH	LINC00484	0.737577	2.39054e-82	postive
ATP7A	AL512283.1	0.423539	5.17553e-22	postive
GLS	AL512283.1	0.555856	1.04444e-39	postive
GCSH	AL512283.1	0.746387	2.4999e-85	postive
ATP7B	AL049552.2	0.436556	1.97783e-23	postive
ATP7A	AL049552.2	0.482408	6.10688e-29	postive
GLS	AL049552.2	0.587259	3.46088e-45	postive
GCSH	AL049552.2	0.673413	8.72936e-64	postive
GLS	AL355388.1	0.464849	9.88517e-27	postive
GCSH	AL355388.1	0.585364	7.7074e-45	postive
ATP7A	AC090116.1	0.439296	9.76797e-24	postive
GLS	AC090116.1	0.44992	5.96105e-25	postive
GCSH	AC090116.1	0.654186	4.19085e-59	postive
ATP7A	AC112722.1	0.523767	1.11544e-34	postive
GLS	AC112722.1	0.583141	1.95907e-44	postive
GCSH	AC112722.1	0.549199	1.27934e-38	postive
ATP7B	AC092338.1	0.41122	1.00047e-20	postive
ATP7A	AC092338.1	0.519869	4.1917e-34	postive
GLS	AC092338.1	0.628182	2.71959e-53	postive
GCSH	AC092338.1	0.740568	2.3997e-83	postive
NLRP3	MIR4435-2HG	0.544629	6.9201e-38	postive
ATP7A	MIR4435-2HG	0.547809	2.14426e-38	postive
MTF1	MIR4435-2HG	0.475065	5.31224e-28	postive
GLS	MIR4435-2HG	0.652575	9.97898e-59	postive
GCSH	MIR4435-2HG	0.602072	5.50325e-48	postive
ATP7A	AC105285.1	0.457211	8.25637e-26	postive
GLS	AC105285.1	0.58017	6.73618e-44	postive
GCSH	AC105285.1	0.621651	6.44121e-52	postive
GCSH	AC010525.1	0.458595	5.64269e-26	postive
ATP7A	AC109460.2	0.43089	8.33468e-23	postive
MTF1	AC109460.2	0.47923	1.56737e-28	postive
GLS	AC109460.2	0.498045	5.10331e-31	postive
GCSH	AC109460.2	0.572434	1.58378e-42	postive
LIAS	AL354696.1	0.421269	9.01652e-22	postive
LIPT1	AL354696.1	0.482855	5.34392e-29	postive
GLS	AL354696.1	0.646145	3.0214e-57	postive
GCSH	AL354696.1	0.588168	2.35375e-45	postive
ATP7B	AP003783.1	0.412413	7.54999e-21	postive
ATP7A	AP003783.1	0.493795	1.91968e-30	postive
GLS	AP003783.1	0.583349	1.7955e-44	postive
GCSH	AP003783.1	0.700165	6.39183e-71	postive
ATP7A	AC009152.6	0.456335	1.04969e-25	postive
GLS	AC009152.6	0.49547	1.14152e-30	postive
GCSH	AC009152.6	0.668484	1.49472e-62	postive
ATP7A	AL096701.3	0.586678	4.42636e-45	postive
GLS	AL096701.3	0.675897	2.04317e-64	postive
GCSH	AL096701.3	0.76929	1.08965e-93	postive
ATP7A	AL360270.1	0.504406	6.78381e-32	postive
MTF1	AL360270.1	0.438818	1.10533e-23	postive
GLS	AL360270.1	0.591174	6.51172e-46	postive
DBT	AL360270.1	0.418496	1.76583e-21	postive
GCSH	AL360270.1	0.542295	1.62225e-37	postive
GLS	PROSER2-AS1	0.451834	3.56427e-25	postive
GCSH	PROSER2-AS1	0.627208	4.38235e-53	postive
ATP7A	AC108472.1	0.422403	6.83741e-22	postive
GLS	AC108472.1	0.445367	1.99987e-24	postive
GCSH	AC108472.1	0.689816	4.55036e-68	postive
GCSH	G2E3-AS1	0.511843	6.06909e-33	postive
ATP7A	LURAP1L-AS1	0.589426	1.37642e-45	postive
GLS	LURAP1L-AS1	0.682209	4.77777e-66	postive
DBT	LURAP1L-AS1	0.40548	3.81593e-20	postive
GCSH	LURAP1L-AS1	0.749809	1.60987e-86	postive
ATP7A	AC098679.4	0.533774	3.44207e-36	postive
GLS	AC098679.4	0.650045	3.85544e-58	postive
GCSH	AC098679.4	0.647458	1.51589e-57	postive
ATP7B	ANKRD10-IT1	0.533159	4.27752e-36	postive
ATP7A	ANKRD10-IT1	0.533462	3.84311e-36	postive
GLS	ANKRD10-IT1	0.759772	4.22432e-90	postive
DBT	ANKRD10-IT1	0.406625	2.92787e-20	postive
GCSH	ANKRD10-IT1	0.657215	8.08505e-60	postive
ATP7A	LINC01588	0.420225	1.16223e-21	postive
GCSH	LINC01588	0.413566	5.74576e-21	postive
GLS	AC009404.1	0.467752	4.35032e-27	postive
GCSH	AC009404.1	0.574188	7.79713e-43	postive
ATP7A	ZBTB20-AS4	0.548531	1.64046e-38	postive
GLS	ZBTB20-AS4	0.657684	6.25665e-60	postive
GCSH	ZBTB20-AS4	0.720035	9.31245e-77	postive
ATP7A	AC064856.1	0.443651	3.14175e-24	postive
GLS	AC064856.1	0.538035	7.55301e-37	postive
GCSH	AC064856.1	0.720063	9.12966e-77	postive
ATP7B	AL512652.1	0.472655	1.06827e-27	postive
ATP7A	AL512652.1	0.434003	3.79416e-23	postive
GLS	AL512652.1	0.637407	2.73237e-55	postive
GCSH	AL512652.1	0.589686	1.23191e-45	postive
ATP7A	AC025682.1	0.485159	2.67895e-29	postive
GLS	AC025682.1	0.629785	1.23631e-53	postive
GCSH	AC025682.1	0.773236	3.15094e-95	postive
LIPT1	AC079145.1	0.417087	2.47886e-21	postive
GCSH	AL023755.1	0.606911	6.22445e-49	postive
NLRP3	NDUFV2-AS1	0.436057	2.24748e-23	postive
ATP7A	NDUFV2-AS1	0.465789	7.58423e-27	postive
GLS	NDUFV2-AS1	0.547244	2.64218e-38	postive
GCSH	NDUFV2-AS1	0.610949	9.81672e-50	postive
ATP7A	PLS1-AS1	0.552333	3.96062e-39	postive
GLS	PLS1-AS1	0.683268	2.52088e-66	postive
GCSH	PLS1-AS1	0.658632	3.71963e-60	postive
ATP7B	AL442067.2	0.447607	1.10502e-24	postive
ATP7A	AL442067.2	0.455324	1.38367e-25	postive
GLS	AL442067.2	0.628457	2.37712e-53	postive
GCSH	AL442067.2	0.670288	5.31912e-63	postive
ATP7A	AC089985.1	0.51939	4.92724e-34	postive
GLS	AC089985.1	0.612851	4.07464e-50	postive
GCSH	AC089985.1	0.741075	1.62053e-83	postive
ATP7A	AL157786.1	0.605906	9.82096e-49	postive
GLS	AL157786.1	0.689454	5.69722e-68	postive
GCSH	AL157786.1	0.687773	1.61102e-67	postive
ATP7A	AC004943.1	0.606701	6.84761e-49	postive
GLS	AC004943.1	0.6559	1.65561e-59	postive
DBT	AC004943.1	0.438447	1.21637e-23	postive
GCSH	AC004943.1	0.765309	3.62312e-92	postive
LIPT1	ZNF561-AS1	0.504657	6.25766e-32	postive
GCSH	AC138646.1	0.533633	3.61845e-36	postive
GLS	AC105206.3	0.45479	1.60039e-25	postive
GCSH	AC105206.3	0.493834	1.89681e-30	postive
LIPT1	AC124016.1	0.484591	3.1777e-29	postive
NLRP3	FP671120.7	0.467862	4.21696e-27	postive
GCSH	AP000866.5	0.415116	3.97368e-21	postive
GLS	AC027682.1	0.458028	6.59733e-26	postive
GCSH	AC027682.1	0.573895	8.77871e-43	postive
NLRP3	AL135784.1	0.407714	2.27313e-20	postive
GLS	AL135784.1	0.406943	2.71941e-20	postive
GCSH	AL135784.1	0.716894	8.41636e-76	postive
ATP7A	AC008771.1	0.513216	3.86111e-33	postive
GLS	AC008771.1	0.611329	8.23966e-50	postive
GCSH	AC008771.1	0.690099	3.81646e-68	postive
GCSH	AC009121.2	0.412907	6.7178e-21	postive
ATP7A	AL606537.1	0.565158	2.86165e-41	postive
GLS	AL606537.1	0.646138	3.03322e-57	postive
GCSH	AL606537.1	0.651461	1.81289e-58	postive
GLS	SOX9-AS1	0.406001	3.3827e-20	postive
GCSH	SOX9-AS1	0.621833	5.90104e-52	postive
GLS	LINC02033	0.406094	3.31102e-20	postive
GLS	AL109615.2	0.401128	1.03492e-19	postive
GCSH	AL109615.2	0.509747	1.20552e-32	postive
ATP7A	AC010148.1	0.474415	6.41643e-28	postive
GLS	AC010148.1	0.573369	1.08622e-42	postive
GCSH	AC010148.1	0.768928	1.50324e-93	postive
GLS	AC012065.2	0.543318	1.11778e-37	postive
GCSH	AC012065.2	0.528121	2.49095e-35	postive
ATP7A	AP000786.1	0.555073	1.40665e-39	postive
GLS	AP000786.1	0.605143	1.38639e-48	postive
GCSH	AP000786.1	0.654639	3.28107e-59	postive
NLRP3	LINC00528	0.421069	9.46625e-22	postive
ATP7A	AC068189.1	0.422021	7.50576e-22	postive
GLS	AC068189.1	0.471829	1.3555e-27	postive
GCSH	AC068189.1	0.621395	7.27896e-52	postive
NLRP3	AL139317.5	0.551617	5.18392e-39	postive
ATP7A	AL139317.5	0.513536	3.47368e-33	postive
GLS	AL139317.5	0.594976	1.25683e-46	postive
GCSH	AL139317.5	0.633366	2.0903e-54	postive
ATP7A	AC005899.6	0.458175	6.33438e-26	postive
GLS	AC005899.6	0.577216	2.27192e-43	postive
GCSH	AC005899.6	0.491145	4.34486e-30	postive
NLRP3	UGDH-AS1	0.415975	3.23616e-21	postive
ATP7A	UGDH-AS1	0.536957	1.111e-36	postive
LIAS	UGDH-AS1	0.445779	1.79384e-24	postive
MTF1	UGDH-AS1	0.486135	1.99587e-29	postive
GLS	UGDH-AS1	0.570117	4.01117e-42	postive
DBT	UGDH-AS1	0.475416	4.79581e-28	postive
GCSH	UGDH-AS1	0.587573	3.03026e-45	postive
ATP7B	DLEU1	0.474813	5.7156e-28	postive
ATP7A	DLEU1	0.560618	1.68004e-40	postive
GLS	DLEU1	0.755443	1.59551e-88	postive
DBT	DLEU1	0.402628	7.35066e-20	postive
GCSH	DLEU1	0.709751	1.12558e-73	postive
GCSH	AC037487.1	0.63073	7.75261e-54	postive
GLS	LINC01765	0.424048	4.56802e-22	postive
GCSH	LINC01765	0.443246	3.49386e-24	postive
GCSH	AC002563.1	0.536172	1.46972e-36	postive
ATP7A	AL031651.2	0.496616	7.98382e-31	postive
GLS	AL031651.2	0.582237	2.85584e-44	postive
GCSH	AL031651.2	0.608477	3.05114e-49	postive
GCSH	AL132765.2	0.584303	1.20387e-44	postive
GLS	AL157884.2	0.468517	3.49952e-27	postive
GCSH	AL157884.2	0.51421	2.77958e-33	postive
ATP7A	AL096794.1	0.451349	4.06147e-25	postive
GLS	AL096794.1	0.611528	7.51441e-50	postive
GCSH	AL096794.1	0.638738	1.38924e-55	postive
GCSH	AC100803.2	0.450347	5.31595e-25	postive
ATP7A	STEAP3-AS1	0.478069	2.20616e-28	postive
MTF1	STEAP3-AS1	0.412231	7.88184e-21	postive
GLS	STEAP3-AS1	0.574501	6.86786e-43	postive
GCSH	STEAP3-AS1	0.712621	1.60282e-74	postive
ATP7A	RTCA-AS1	0.613744	2.69031e-50	postive
MTF1	RTCA-AS1	0.484198	3.57577e-29	postive
GLS	RTCA-AS1	0.6359	5.85643e-55	postive
DBT	RTCA-AS1	0.560094	2.05727e-40	postive
GCSH	RTCA-AS1	0.593259	2.64869e-46	postive
ATP7A	AC009950.1	0.51225	5.30886e-33	postive
MTF1	AC009950.1	0.467688	4.43011e-27	postive
GLS	AC009950.1	0.57104	2.77229e-42	postive
GCSH	AC009950.1	0.615983	9.45038e-51	postive
ATP7A	AC099811.1	0.556996	6.76131e-40	postive
GLS	AC099811.1	0.666321	5.10948e-62	postive
DBT	AC099811.1	0.419779	1.29488e-21	postive
GCSH	AC099811.1	0.762143	5.59017e-91	postive
ATP7A	AC020661.3	0.500493	2.35902e-31	postive
GLS	AC020661.3	0.564792	3.30444e-41	postive
GCSH	AC020661.3	0.700146	6.47049e-71	postive
ATP7A	AL139021.1	0.402911	6.88897e-20	postive
LIAS	AL139021.1	0.437854	1.41699e-23	postive
GLS	AL139021.1	0.496632	7.94433e-31	postive
DBT	AL139021.1	0.414797	4.28719e-21	postive
GCSH	AL139021.1	0.498868	3.93952e-31	postive
NFE2L2	OVCH1-AS1	0.47657	3.42386e-28	postive
ATP7A	OVCH1-AS1	0.482512	5.92046e-29	postive
GLS	OVCH1-AS1	0.621423	7.18352e-52	postive
GCSH	OVCH1-AS1	0.47137	1.54676e-27	postive
GCSH	AP002784.1	0.440298	7.53407e-24	postive
ATP7A	AC079336.1	0.422351	6.92459e-22	postive
GLS	AC079336.1	0.499629	3.09981e-31	postive
GCSH	AC079336.1	0.548891	1.43499e-38	postive
ATP7A	TTC21B-AS1	0.560977	1.46211e-40	postive
GLS	TTC21B-AS1	0.668415	1.55488e-62	postive
GCSH	TTC21B-AS1	0.687144	2.37228e-67	postive
GCSH	PIK3IP1-DT	0.526033	5.1271e-35	postive
ATP7A	AL162724.2	0.505392	4.94199e-32	postive
GLS	AL162724.2	0.586426	4.92577e-45	postive
GCSH	AL162724.2	0.61437	2.01053e-50	postive
NLRP3	AL133268.4	0.413584	5.72105e-21	postive
ATP7A	AL133268.4	0.487433	1.34788e-29	postive
GLS	AL133268.4	0.586318	5.15438e-45	postive
GCSH	AL133268.4	0.718622	2.51607e-76	postive
ATP7A	AC124283.3	0.532605	5.19846e-36	postive
GLS	AC124283.3	0.632476	3.25773e-54	postive
DBT	AC124283.3	0.401303	9.94478e-20	postive
GCSH	AC124283.3	0.788529	1.6866e-101	postive
ATP7A	AC006299.1	0.612525	4.73935e-50	postive
GLS	AC006299.1	0.681015	9.79424e-66	postive
DBT	AC006299.1	0.417019	2.5197e-21	postive
GCSH	AC006299.1	0.69536	1.3964e-69	postive
GCSH	AP005059.1	0.464639	1.04876e-26	postive
ATP7A	ASAP1-IT2	0.497631	5.81083e-31	postive
GLS	ASAP1-IT2	0.626765	5.43891e-53	postive
GCSH	ASAP1-IT2	0.742151	7.01961e-84	postive
ATP7A	Z69666.1	0.476059	3.97581e-28	postive
GLS	Z69666.1	0.512633	4.6791e-33	postive
GCSH	Z69666.1	0.629499	1.42382e-53	postive
ATP7A	AC130650.2	0.587443	3.20238e-45	postive
GLS	AC130650.2	0.695735	1.10015e-69	postive
DBT	AC130650.2	0.437854	1.41709e-23	postive
GCSH	AC130650.2	0.78667	1.04038e-100	postive
ATP7A	NFYC-AS1	0.447488	1.14058e-24	postive
GLS	NFYC-AS1	0.516904	1.13452e-33	postive
DBT	NFYC-AS1	0.405781	3.55969e-20	postive
GCSH	NFYC-AS1	0.697655	3.22463e-70	postive
ATP7A	FOXN3-AS2	0.534616	2.55509e-36	postive
GLS	FOXN3-AS2	0.632681	2.94165e-54	postive
GCSH	FOXN3-AS2	0.740164	3.27917e-83	postive
ATP7A	AL132989.1	0.55865	3.58789e-40	postive
MTF1	AL132989.1	0.482082	6.72861e-29	postive
GLS	AL132989.1	0.619226	2.04573e-51	postive
DBT	AL132989.1	0.419434	1.40767e-21	postive
GCSH	AL132989.1	0.655955	1.60683e-59	postive
ATP7B	AL080317.2	0.43433	3.49114e-23	postive
ATP7A	AL080317.2	0.556962	6.84936e-40	postive
GLS	AL080317.2	0.713857	6.87032e-75	postive
DBT	AL080317.2	0.400894	1.09166e-19	postive
GCSH	AL080317.2	0.797045	3.19499e-105	postive
ATP7B	AC098851.1	0.412494	7.4075e-21	postive
ATP7A	AC098851.1	0.483668	4.19078e-29	postive
MTF1	AC098851.1	0.447926	1.01523e-24	postive
GLS	AC098851.1	0.565467	2.53464e-41	postive
GCSH	AC098851.1	0.605168	1.37067e-48	postive
ATP7A	CHRM3-AS2	0.557592	5.38349e-40	postive
GLS	CHRM3-AS2	0.683809	1.81673e-66	postive
GCSH	CHRM3-AS2	0.623936	2.14637e-52	postive
GLS	AC009948.2	0.446975	1.30714e-24	postive
GCSH	AC009948.2	0.636569	4.17836e-55	postive
NLRP3	SLC7A11-AS1	0.472288	1.18759e-27	postive
GLS	SLC7A11-AS1	0.429223	1.26596e-22	postive
GCSH	SLC7A11-AS1	0.500314	2.49613e-31	postive
GCSH	AL035458.2	0.433874	3.92086e-23	postive
ATP7A	AC129510.2	0.422978	5.93933e-22	postive
GLS	AC129510.2	0.509134	1.47208e-32	postive
GCSH	AC129510.2	0.717166	6.96282e-76	postive
GCSH	AC009908.1	0.58753	3.08608e-45	postive
ATP7A	AC005540.1	0.43676	1.8767e-23	postive
GLS	AC005540.1	0.516487	1.30381e-33	postive
GCSH	AC005540.1	0.49302	2.4396e-30	postive
GLS	AC074117.1	0.40328	6.33087e-20	postive
GCSH	AC074117.1	0.403528	5.9808e-20	postive
ATP7A	AC097500.1	0.571792	2.0506e-42	postive
GLS	AC097500.1	0.723265	9.37723e-78	postive
GCSH	AC097500.1	0.678587	4.17126e-65	postive
ATP7A	AP002907.1	0.571774	2.06543e-42	postive
MTF1	AP002907.1	0.404109	5.23344e-20	postive
GLS	AP002907.1	0.656685	1.07949e-59	postive
GCSH	AP002907.1	0.812829	1.28775e-112	postive
ATP7A	AC110769.2	0.589799	1.17405e-45	postive
GLS	AC110769.2	0.6491	6.36763e-58	postive
GCSH	AC110769.2	0.670556	4.55974e-63	postive
ATP7A	AC023632.5	0.572665	1.44305e-42	postive
GLS	AC023632.5	0.715706	1.91997e-75	postive
GCSH	AC023632.5	0.764905	5.14878e-92	postive
ATP7A	AL109761.1	0.474552	6.16544e-28	postive
GLS	AL109761.1	0.615008	1.49197e-50	postive
GCSH	AL109761.1	0.617777	4.06249e-51	postive
GCSH	AP003559.1	0.427649	1.87475e-22	postive
NLRP3	LINC01048	0.41043	1.20464e-20	postive
ATP7A	LINC01748	0.481506	7.98737e-29	postive
GLS	LINC01748	0.46692	5.50933e-27	postive
GCSH	LINC01748	0.619304	1.97204e-51	postive
ATP7A	AL583824.1	0.436431	2.04199e-23	postive
GLS	AL583824.1	0.534413	2.74598e-36	postive
GCSH	AL583824.1	0.649154	6.18966e-58	postive
ATP7A	AC026401.1	0.565153	2.86708e-41	postive
GLS	AC026401.1	0.636841	3.64e-55	postive
GCSH	AC026401.1	0.686203	4.22334e-67	postive
ATP7A	AL390728.6	0.448388	8.97744e-25	postive
GLS	AL390728.6	0.669446	8.62691e-63	postive
GCSH	AL390728.6	0.631324	5.77704e-54	postive
GCSH	SRGAP3-AS2	0.520272	3.65838e-34	postive
NLRP3	AC025040.1	0.505949	4.13105e-32	postive
ATP7A	AC025040.1	0.497118	6.82387e-31	postive
GLS	AC025040.1	0.557018	6.70489e-40	postive
GCSH	AC025040.1	0.604715	1.6811e-48	postive
ATP7A	AC018926.1	0.581344	4.14066e-44	postive
GLS	AC018926.1	0.681868	5.86945e-66	postive
DBT	AC018926.1	0.401925	8.63174e-20	postive
GCSH	AC018926.1	0.636868	3.59109e-55	postive
NLRP3	AP001160.4	0.417135	2.45065e-21	postive
ATP7A	AP001160.4	0.464649	1.04572e-26	postive
GLS	AP001160.4	0.590657	8.12755e-46	postive
GCSH	AP001160.4	0.708106	3.4049e-73	postive
ATP7A	AC064836.1	0.445212	2.08365e-24	postive
GLS	AC064836.1	0.653723	5.37935e-59	postive
GCSH	AC064836.1	0.656734	1.05148e-59	postive
ATP7A	DELEC1	0.475927	4.13186e-28	postive
GLS	DELEC1	0.603051	3.55071e-48	postive
GCSH	DELEC1	0.581082	4.61715e-44	postive
GLS	AC091153.2	0.407048	2.6538e-20	postive
GCSH	AC091153.2	0.512383	5.08204e-33	postive
ATP7A	AC008870.2	0.46938	2.7363e-27	postive
GLS	AC008870.2	0.567934	9.56434e-42	postive
GCSH	AC008870.2	0.696082	8.81794e-70	postive
ATP7A	AC007114.2	0.465119	9.16259e-27	postive
GLS	AC007114.2	0.55754	5.49098e-40	postive
GCSH	AC007114.2	0.652379	1.10827e-58	postive
NLRP3	ZMIZ1-AS1	0.505644	4.55741e-32	postive
GLS	ZMIZ1-AS1	0.460476	3.35447e-26	postive
GCSH	ZMIZ1-AS1	0.438936	1.07219e-23	postive
ATP7A	AC073332.1	0.541151	2.4572e-37	postive
GLS	AC073332.1	0.709606	1.2416e-73	postive
GCSH	AC073332.1	0.666682	4.16491e-62	postive
ATP7A	AC244100.2	0.435982	2.29075e-23	postive
GLS	AC244100.2	0.632556	3.13048e-54	postive
GCSH	AC244100.2	0.583013	2.06629e-44	postive
ATP7B	AC010422.4	0.40688	2.75961e-20	postive
ATP7A	AC010422.4	0.547292	2.59602e-38	postive
GLS	AC010422.4	0.685186	7.86286e-67	postive
GCSH	AC010422.4	0.74593	3.59347e-85	postive
ATP7A	WDFY3-AS2	0.537957	7.76653e-37	postive
LIPT1	WDFY3-AS2	0.413488	5.85298e-21	postive
GLS	WDFY3-AS2	0.620767	9.82881e-52	postive
DBT	WDFY3-AS2	0.409395	1.53557e-20	postive
GCSH	WDFY3-AS2	0.514714	2.35178e-33	postive
ATP7A	AC243654.3	0.410986	1.0571e-20	postive
GLS	AC243654.3	0.411306	9.80527e-21	postive
GCSH	AC243654.3	0.475121	5.2255e-28	postive
ATP7A	AC008180.3	0.553334	2.71614e-39	postive
GLS	AC008180.3	0.646718	2.23689e-57	postive
GCSH	AC008180.3	0.612742	4.28535e-50	postive
GLS	AL513123.1	0.428676	1.45145e-22	postive
GCSH	AL162741.1	0.424996	3.61657e-22	postive
NFE2L2	AC009065.2	-0.406569	2.96575e-20	negative
DBT	AC009065.2	-0.454122	1.91888e-25	negative
ATP7A	AL109984.1	0.596327	6.96936e-47	postive
[truncated: 5,383 more rows]
